# Supplementary material for: Replay as wavefronts and theta sequences as bump oscillations in a grid cell attractor network
Source: eLife. 2019 Nov 18;8:e46351. doi: 10.7554/eLife.46351 (PMC6901334; doi:10.7554/eLife.46351)
Supplement: Source code 1. [file elife-46351-code1.zip]

Archive with 12 entries (9 files):
- 46351SourceCode1/
- 46351SourceCode1/compile.sh
- __MACOSX/
- __MACOSX/46351SourceCode1/
- __MACOSX/46351SourceCode1/._compile.sh
- 46351SourceCode1/traj_1500-2000-01.txt
- __MACOSX/46351SourceCode1/._traj_1500-2000-01.txt
- 46351SourceCode1/gc_dynamics.c
- __MACOSX/46351SourceCode1/._gc_dynamics.c
- 46351SourceCode1/traj-learn_1500.txt
- __MACOSX/46351SourceCode1/._traj-learn_1500.txt
- __MACOSX/._46351SourceCode1
