# Supplementary material for: Replay as wavefronts and theta sequences as bump oscillations in a grid cell attractor network
Source: eLife. 2019 Nov 18;8:e46351. doi: 10.7554/eLife.46351 (PMC6901334; doi:10.7554/eLife.46351)
Supplement: Source code 1. [file elife-46351-code1.zip › 46351SourceCode1/compile.sh]

#!/bin/bash
# Sample compilation script in which the FFTW3 single-precision library has
# been installed and the ziggurat random number generation package by John
# Burkardt has been compiled and installed as a library
gcc -o gc_dynamics gc_dynamics.c \
  -march=native -Ofast -lziggurat -lfftw3f -lm
