# Supplementary material for: Replay as wavefronts and theta sequences as bump oscillations in a grid cell attractor network
Source: eLife. 2019 Nov 18;8:e46351. doi: 10.7554/eLife.46351 (PMC6901334; doi:10.7554/eLife.46351)
Supplement: Source code 1. [file elife-46351-code1.zip › 46351SourceCode1/traj_1500-2000-01.txt]

0.0001344	0.0000976	5.6353191
0.0002688	0.0001953	5.6855846
0.0004032	0.0002929	5.7358501
0.0005376	0.0003906	5.7861155
0.0006719	0.0004882	5.8363810
0.0008063	0.0005858	5.8866465
0.0009407	0.0006835	5.9369120
0.0010751	0.0007811	5.9871775
0.0012095	0.0008787	6.0374429
0.0013439	0.0009764	6.0877084
0.0014783	0.0010740	6.1379739
0.0016127	0.0011717	6.1882394
0.0017470	0.0012693	6.2385049
0.0018814	0.0013669	0.0055851
0.0020158	0.0014646	0.0558505
0.0021502	0.0015622	0.1061160
0.0022846	0.0016599	0.1563815
0.0024190	0.0017575	0.2066470
0.0025534	0.0018551	0.2569125
0.0026878	0.0019528	0.3071779
0.0028222	0.0020504	0.3574434
0.0029565	0.0021481	0.4077089
0.0030909	0.0022457	0.4579744
0.0032253	0.0023433	0.5082399
0.0033597	0.0024410	0.5585054
0.0034941	0.0025386	0.6087708
0.0036285	0.0026362	0.6590363
0.0037629	0.0027339	0.7093018
0.0038973	0.0028315	0.7595673
0.0040316	0.0029292	0.8098328
0.0041660	0.0030268	0.8600983
0.0043004	0.0031244	0.9103637
0.0044348	0.0032221	0.9606292
0.0045692	0.0033197	1.0108947
0.0047036	0.0034174	1.0611602
0.0048380	0.0035150	1.1114257
0.0049724	0.0036126	1.1616912
0.0051068	0.0037103	1.2119566
0.0052411	0.0038079	1.2622221
0.0053755	0.0039055	1.3124876
0.0055099	0.0040032	1.3627531
0.0056443	0.0041008	1.4130186
0.0057787	0.0041985	1.4632840
0.0059131	0.0042961	1.5135495
0.0060475	0.0043937	1.5638150
0.0061819	0.0044914	1.6140805
0.0063162	0.0045890	1.6643460
0.0064506	0.0046867	1.7146115
0.0065850	0.0047843	1.7648769
0.0067194	0.0048819	1.8151424
0.0068538	0.0049796	1.8654079
0.0069882	0.0050772	1.9156734
0.0071226	0.0051749	1.9659389
0.0072570	0.0052725	2.0162044
0.0073914	0.0053701	2.0664698
0.0075257	0.0054678	2.1167353
0.0076601	0.0055654	2.1670008
0.0077945	0.0056630	2.2172663
0.0079289	0.0057607	2.2675318
0.0080633	0.0058583	2.3177972
0.0081977	0.0059560	2.3680627
0.0083321	0.0060536	2.4183282
0.0084665	0.0061512	2.4685937
0.0086008	0.0062489	2.5188592
0.0087352	0.0063465	2.5691247
0.0088696	0.0064442	2.6193901
0.0090040	0.0065418	2.6696556
0.0091384	0.0066394	2.7199211
0.0092728	0.0067371	2.7701866
0.0094072	0.0068347	2.8204521
0.0095416	0.0069324	2.8707176
0.0096760	0.0070300	2.9209830
0.0098103	0.0071276	2.9712485
0.0099447	0.0072253	3.0215140
0.0100791	0.0073229	3.0717795
0.0102135	0.0074205	3.1220450
0.0103479	0.0075182	3.1723104
0.0104823	0.0076158	3.2225759
0.0106167	0.0077135	3.2728414
0.0107511	0.0078111	3.3231069
0.0108854	0.0079087	3.3733724
0.0110198	0.0080064	3.4236379
0.0111542	0.0081040	3.4739033
0.0112886	0.0082017	3.5241688
0.0114230	0.0082993	3.5744343
0.0115574	0.0083969	3.6246998
0.0116918	0.0084946	3.6749653
0.0118262	0.0085922	3.7252308
0.0119606	0.0086898	3.7754962
0.0120949	0.0087875	3.8257617
0.0122293	0.0088851	3.8760272
0.0123637	0.0089828	3.9262927
0.0124981	0.0090804	3.9765582
0.0126325	0.0091780	4.0268237
0.0127669	0.0092757	4.0770891
0.0129013	0.0093733	4.1273546
0.0130357	0.0094710	4.1776201
0.0131700	0.0095686	4.2278856
0.0133044	0.0096662	4.2781511
0.0134388	0.0097639	4.3284165
0.0135732	0.0098615	4.3786820
0.0137076	0.0099592	4.4289475
0.0138420	0.0100568	4.4792130
0.0139764	0.0101544	4.5294785
0.0141108	0.0102521	4.5797440
0.0142451	0.0103497	4.6300094
0.0143795	0.0104473	4.6802749
0.0145139	0.0105450	4.7305404
0.0146483	0.0106426	4.7808059
0.0147827	0.0107403	4.8310714
0.0149171	0.0108379	4.8813369
0.0150515	0.0109355	4.9316023
0.0151859	0.0110332	4.9818678
0.0153203	0.0111308	5.0321333
0.0154546	0.0112285	5.0823988
0.0155890	0.0113261	5.1326643
0.0157234	0.0114237	5.1829297
0.0158578	0.0115214	5.2331952
0.0159922	0.0116190	5.2834607
0.0161266	0.0117166	5.3337262
0.0162610	0.0118143	5.3839917
0.0163954	0.0119119	5.4342572
0.0165297	0.0120096	5.4845226
0.0166641	0.0121072	5.5347881
0.0167985	0.0122048	5.5850536
0.0169329	0.0123025	5.6353191
0.0170673	0.0124001	5.6855846
0.0172017	0.0124978	5.7358501
0.0173361	0.0125954	5.7861155
0.0174705	0.0126930	5.8363810
0.0176049	0.0127907	5.8866465
0.0177392	0.0128883	5.9369120
0.0178736	0.0129860	5.9871775
0.0180080	0.0130836	6.0374429
0.0181424	0.0131812	6.0877084
0.0182768	0.0132789	6.1379739
0.0184112	0.0133765	6.1882394
0.0185456	0.0134741	6.2385049
0.0186800	0.0135718	0.0055851
0.0188143	0.0136694	0.0558505
0.0189487	0.0137671	0.1061160
0.0190831	0.0138647	0.1563815
0.0192175	0.0139623	0.2066470
0.0193519	0.0140600	0.2569125
0.0194863	0.0141576	0.3071779
0.0196207	0.0142553	0.3574434
0.0197551	0.0143529	0.4077089
0.0198895	0.0144505	0.4579744
0.0200238	0.0145482	0.5082399
0.0201582	0.0146458	0.5585054
0.0202926	0.0147435	0.6087708
0.0204270	0.0148411	0.6590363
0.0205614	0.0149387	0.7093018
0.0206958	0.0150364	0.7595673
0.0208302	0.0151340	0.8098328
0.0209646	0.0152316	0.8600983
0.0210989	0.0153293	0.9103637
0.0212333	0.0154269	0.9606292
0.0213677	0.0155246	1.0108947
0.0215021	0.0156222	1.0611602
0.0216365	0.0157198	1.1114257
0.0217709	0.0158175	1.1616912
0.0219053	0.0159151	1.2119566
0.0220397	0.0160128	1.2622221
0.0221741	0.0161104	1.3124876
0.0223084	0.0162080	1.3627531
0.0224428	0.0163057	1.4130186
0.0225772	0.0164033	1.4632840
0.0227116	0.0165009	1.5135495
0.0228460	0.0165986	1.5638150
0.0229804	0.0166962	1.6140805
0.0231148	0.0167939	1.6643460
0.0232492	0.0168915	1.7146115
0.0233835	0.0169891	1.7648769
0.0235179	0.0170868	1.8151424
0.0236523	0.0171844	1.8654079
0.0237867	0.0172821	1.9156734
0.0239211	0.0173797	1.9659389
0.0240555	0.0174773	2.0162044
0.0241899	0.0175750	2.0664698
0.0243243	0.0176726	2.1167353
0.0244587	0.0177703	2.1670008
0.0245930	0.0178679	2.2172663
0.0247274	0.0179655	2.2675318
0.0248618	0.0180632	2.3177972
0.0249962	0.0181608	2.3680627
0.0251306	0.0182584	2.4183282
0.0252650	0.0183561	2.4685937
0.0253994	0.0184537	2.5188592
0.0255338	0.0185514	2.5691247
0.0256681	0.0186490	2.6193901
0.0258025	0.0187466	2.6696556
0.0259369	0.0188443	2.7199211
0.0260713	0.0189419	2.7701866
0.0262057	0.0190396	2.8204521
0.0263401	0.0191372	2.8707176
0.0264745	0.0192348	2.9209830
0.0266089	0.0193325	2.9712485
0.0267433	0.0194301	3.0215140
0.0268776	0.0195277	3.0717795
0.0270120	0.0196254	3.1220450
0.0271464	0.0197230	3.1723104
0.0272808	0.0198207	3.2225759
0.0274152	0.0199183	3.2728414
0.0275496	0.0200159	3.3231069
0.0276840	0.0201136	3.3733724
0.0278184	0.0202112	3.4236379
0.0279527	0.0203089	3.4739033
0.0280871	0.0204065	3.5241688
0.0282215	0.0205041	3.5744343
0.0283559	0.0206018	3.6246998
0.0284903	0.0206994	3.6749653
0.0286247	0.0207971	3.7252308
0.0287591	0.0208947	3.7754962
0.0288935	0.0209923	3.8257617
0.0290279	0.0210900	3.8760272
0.0291622	0.0211876	3.9262927
0.0292966	0.0212852	3.9765582
0.0294310	0.0213829	4.0268237
0.0295654	0.0214805	4.0770891
0.0296998	0.0215782	4.1273546
0.0298342	0.0216758	4.1776201
0.0299686	0.0217734	4.2278856
0.0301030	0.0218711	4.2781511
0.0302373	0.0219687	4.3284165
0.0303717	0.0220664	4.3786820
0.0305061	0.0221640	4.4289475
0.0306405	0.0222616	4.4792130
0.0307749	0.0223593	4.5294785
0.0309093	0.0224569	4.5797440
0.0310437	0.0225546	4.6300094
0.0311781	0.0226522	4.6802749
0.0313125	0.0227498	4.7305404
0.0314468	0.0228475	4.7808059
0.0315812	0.0229451	4.8310714
0.0317156	0.0230427	4.8813369
0.0318500	0.0231404	4.9316023
0.0319844	0.0232380	4.9818678
0.0321188	0.0233357	5.0321333
0.0322532	0.0234333	5.0823988
0.0323876	0.0235309	5.1326643
0.0325219	0.0236286	5.1829297
0.0326563	0.0237262	5.2331952
0.0327907	0.0238239	5.2834607
0.0329251	0.0239215	5.3337262
0.0330595	0.0240191	5.3839917
0.0331939	0.0241168	5.4342572
0.0333283	0.0242144	5.4845226
0.0334627	0.0243120	5.5347881
0.0335971	0.0244097	5.5850536
0.0337314	0.0245073	5.6353191
0.0338658	0.0246050	5.6855846
0.0340002	0.0247026	5.7358501
0.0341346	0.0248002	5.7861155
0.0342690	0.0248979	5.8363810
0.0344034	0.0249955	5.8866465
0.0345378	0.0250932	5.9369120
0.0346722	0.0251908	5.9871775
0.0348065	0.0252884	6.0374429
0.0349409	0.0253861	6.0877084
0.0350753	0.0254837	6.1379739
0.0352097	0.0255814	6.1882394
0.0353441	0.0256790	6.2385049
0.0354785	0.0257766	0.0055851
0.0356129	0.0258743	0.0558505
0.0357473	0.0259719	0.1061160
0.0358817	0.0260695	0.1563815
0.0360160	0.0261672	0.2066470
0.0361504	0.0262648	0.2569125
0.0362848	0.0263625	0.3071779
0.0364192	0.0264601	0.3574434
0.0365536	0.0265577	0.4077089
0.0366880	0.0266554	0.4579744
0.0368224	0.0267530	0.5082399
0.0369568	0.0268507	0.5585054
0.0370911	0.0269483	0.6087708
0.0372255	0.0270459	0.6590363
0.0373599	0.0271436	0.7093018
0.0374943	0.0272412	0.7595673
0.0376287	0.0273388	0.8098328
0.0377631	0.0274365	0.8600983
0.0378975	0.0275341	0.9103637
0.0380319	0.0276318	0.9606292
0.0381663	0.0277294	1.0108947
0.0383006	0.0278270	1.0611602
0.0384350	0.0279247	1.1114257
0.0385694	0.0280223	1.1616912
0.0387038	0.0281200	1.2119566
0.0388382	0.0282176	1.2622221
0.0389726	0.0283152	1.3124876
0.0391070	0.0284129	1.3627531
0.0392414	0.0285105	1.4130186
0.0393757	0.0286082	1.4632840
0.0395101	0.0287058	1.5135495
0.0396445	0.0288034	1.5638150
0.0397789	0.0289011	1.6140805
0.0399133	0.0289987	1.6643460
0.0400477	0.0290963	1.7146115
0.0401821	0.0291940	1.7648769
0.0403165	0.0292916	1.8151424
0.0404070	0.0293574	1.8654079
0.0403595	0.0293229	1.9156734
0.0404108	0.0293601	1.9659389
0.0404376	0.0293796	2.0162044
0.0404651	0.0293996	2.0664698
0.0405616	0.0294698	2.1167353
0.0405955	0.0294944	2.1670008
0.0406725	0.0295503	2.2172663
0.0409251	0.0297339	2.2675318
0.0410868	0.0298513	2.3177972
0.0409947	0.0297844	2.3680627
0.0407830	0.0296306	2.4183282
0.0406241	0.0295151	2.4685937
0.0405872	0.0294883	2.5188592
0.0405611	0.0294693	2.5691247
0.0405587	0.0294676	2.6193901
0.0405215	0.0294406	2.6696556
0.0404390	0.0293806	2.7199211
0.0404427	0.0293834	2.7701866
0.0405205	0.0294399	2.8204521
0.0407192	0.0295842	2.8707176
0.0408327	0.0296667	2.9209830
0.0407937	0.0296384	2.9712485
0.0407942	0.0296387	3.0215140
0.0407659	0.0296182	3.0717795
0.0407805	0.0296287	3.1220450
0.0408166	0.0296550	3.1723104
0.0407490	0.0296059	3.2225759
0.0405579	0.0294670	3.2728414
0.0403488	0.0293151	3.3231069
0.0402813	0.0292661	3.3733724
0.0402392	0.0292355	3.4236379
0.0401062	0.0291389	3.4739033
0.0400614	0.0291063	3.5241688
0.0401675	0.0291834	3.5744343
0.0402563	0.0292479	3.6246998
0.0401984	0.0292058	3.6749653
0.0401731	0.0291875	3.7252308
0.0401488	0.0291698	3.7754962
0.0400278	0.0290819	3.8257617
0.0400052	0.0290655	3.8760272
0.0400412	0.0290916	3.9262927
0.0400446	0.0290941	3.9765582
0.0400273	0.0290815	4.0268237
0.0400054	0.0290656	4.0770891
0.0399466	0.0290229	4.1273546
0.0399036	0.0289917	4.1776201
0.0398722	0.0289689	4.2278856
0.0397895	0.0289088	4.2781511
0.0396869	0.0288343	4.3284165
0.0395878	0.0287623	4.3786820
0.0394439	0.0286576	4.4289475
0.0392685	0.0285302	4.4792130
0.0391332	0.0284319	4.5294785
0.0390085	0.0283413	4.5797440
0.0389431	0.0282938	4.6300094
0.0388954	0.0282592	4.6802749
0.0387981	0.0281884	4.7305404
0.0386143	0.0280549	4.7808059
0.0384621	0.0279444	4.8310714
0.0384697	0.0279498	4.8813369
0.0384163	0.0279110	4.9316023
0.0382841	0.0278150	4.9818678
0.0381461	0.0277147	5.0321333
0.0380753	0.0276633	5.0823988
0.0381560	0.0277219	5.1326643
0.0382179	0.0277669	5.1829297
0.0382696	0.0278045	5.2331952
0.0383767	0.0278823	5.2834607
0.0384992	0.0279713	5.3337262
0.0386426	0.0280755	5.3839917
0.0387937	0.0281853	5.4342572
0.0389553	0.0283027	5.4845226
0.0391765	0.0284634	5.5347881
0.0394745	0.0286799	5.5850536
0.0397690	0.0288938	5.6353191
0.0399682	0.0290386	5.6855846
0.0401227	0.0291508	5.7358501
0.0402778	0.0292635	5.7861155
0.0403920	0.0293465	5.8363810
0.0405714	0.0294769	5.8866465
0.0407569	0.0296116	5.9369120
0.0407902	0.0296358	5.9871775
0.0408445	0.0296753	6.0374429
0.0409081	0.0297215	6.0877084
0.0408509	0.0296799	6.1379739
0.0407944	0.0296388	6.1882394
0.0407892	0.0296351	6.2385049
0.0408019	0.0296443	0.0055851
0.0408268	0.0296624	0.0558505
0.0408687	0.0296929	0.1061160
0.0409308	0.0297380	0.1563815
0.0409601	0.0297592	0.2066470
0.0409984	0.0297871	0.2569125
0.0411305	0.0298831	0.3071779
0.0412384	0.0299614	0.3574434
0.0413414	0.0300363	0.4077089
0.0414785	0.0301359	0.4579744
0.0417240	0.0303142	0.5082399
0.0419817	0.0305015	0.5585054
0.0421315	0.0306103	0.6087708
0.0423052	0.0307365	0.6590363
0.0424578	0.0308474	0.7093018
0.0425507	0.0309149	0.7595673
0.0425038	0.0308808	0.8098328
0.0423272	0.0307525	0.8600983
0.0422525	0.0306983	0.9103637
0.0421500	0.0306238	0.9606292
0.0420326	0.0305385	1.0108947
0.0420093	0.0305215	1.0611602
0.0419487	0.0304775	1.1114257
0.0418479	0.0304043	1.1616912
0.0417614	0.0303415	1.2119566
0.0417698	0.0303475	1.2622221
0.0418073	0.0303748	1.3124876
0.0418594	0.0304126	1.3627531
0.0419279	0.0304624	1.4130186
0.0419261	0.0304611	1.4632840
0.0418325	0.0303931	1.5135495
0.0417763	0.0303523	1.5638150
0.0418667	0.0304180	1.6140805
0.0418935	0.0304374	1.6643460
0.0419352	0.0304677	1.7146115
0.0420795	0.0305725	1.7648769
0.0421944	0.0306561	1.8151424
0.0423070	0.0307379	1.8654079
0.0423522	0.0307707	1.9156734
0.0423648	0.0307798	1.9659389
0.0424052	0.0308092	2.0162044
0.0424266	0.0308247	2.0664698
0.0424597	0.0308488	2.1167353
0.0425646	0.0309250	2.1670008
0.0427237	0.0310406	2.2172663
0.0428739	0.0311497	2.2675318
0.0429503	0.0312052	2.3177972
0.0430248	0.0312594	2.3680627
0.0430113	0.0312496	2.4183282
0.0429832	0.0312291	2.4685937
0.0429512	0.0312058	2.5188592
0.0427549	0.0310632	2.5691247
0.0426535	0.0309896	2.6193901
0.0427013	0.0310243	2.6696556
0.0427556	0.0310638	2.7199211
0.0428076	0.0311016	2.7701866
0.0427549	0.0310632	2.8204521
0.0426513	0.0309880	2.8707176
0.0425608	0.0309222	2.9209830
0.0424697	0.0308561	2.9712485
0.0424027	0.0308074	3.0215140
0.0423496	0.0307688	3.0717795
0.0424088	0.0308118	3.1220450
0.0424482	0.0308404	3.1723104
0.0424596	0.0308487	3.2225759
0.0425792	0.0309356	3.2728414
0.0427074	0.0310287	3.3231069
0.0427259	0.0310422	3.3733724
0.0426310	0.0309732	3.4236379
0.0426105	0.0309583	3.4739033
0.0426202	0.0309654	3.5241688
0.0425119	0.0308867	3.5744343
0.0424975	0.0308762	3.6246998
0.0426301	0.0309726	3.6749653
0.0426834	0.0310113	3.7252308
0.0426611	0.0309951	3.7754962
0.0426103	0.0309582	3.8257617
0.0424557	0.0308459	3.8760272
0.0423714	0.0307846	3.9262927
0.0424512	0.0308426	3.9765582
0.0424965	0.0308755	4.0268237
0.0424306	0.0308276	4.0770891
0.0423871	0.0307960	4.1273546
0.0424313	0.0308282	4.1776201
0.0424927	0.0308727	4.2278856
0.0424799	0.0308634	4.2781511
0.0423597	0.0307761	4.3284165
0.0422528	0.0306985	4.3786820
0.0422209	0.0306753	4.4289475
0.0422452	0.0306929	4.4792130
0.0423465	0.0307665	4.5294785
0.0424752	0.0308600	4.5797440
0.0424954	0.0308747	4.6300094
0.0424610	0.0308497	4.6802749
0.0424172	0.0308179	4.7305404
0.0423402	0.0307620	4.7808059
0.0423703	0.0307838	4.8310714
0.0425638	0.0309244	4.8813369
0.0428514	0.0311334	4.9316023
0.0430926	0.0313086	4.9818678
0.0432636	0.0314328	5.0321333
0.0433543	0.0314987	5.0823988
0.0433761	0.0315146	5.1326643
0.0434421	0.0315625	5.1829297
0.0435242	0.0316222	5.2331952
0.0436297	0.0316988	5.2834607
0.0437575	0.0317917	5.3337262
0.0438083	0.0318286	5.3839917
0.0438391	0.0318510	5.4342572
0.0439728	0.0319481	5.4845226
0.0441170	0.0320528	5.5347881
0.0441529	0.0320789	5.5850536
0.0442790	0.0321706	5.6353191
0.0444879	0.0323223	5.6855846
0.0445619	0.0323761	5.7358501
0.0445302	0.0323531	5.7861155
0.0446084	0.0324099	5.8363810
0.0447397	0.0325053	5.8866465
0.0447592	0.0325195	5.9369120
0.0447510	0.0325135	5.9871775
0.0447965	0.0325466	6.0374429
0.0447688	0.0325265	6.0877084
0.0446826	0.0324638	6.1379739
0.0446465	0.0324376	6.1882394
0.0446357	0.0324297	6.2385049
0.0446131	0.0324133	0.0055851
0.0446067	0.0324086	0.0558505
0.0446978	0.0324749	0.1061160
0.0448431	0.0325804	0.1563815
0.0450040	0.0326973	0.2066470
0.0450825	0.0327543	0.2569125
0.0451220	0.0327831	0.3071779
0.0451291	0.0327882	0.3574434
0.0451512	0.0328043	0.4077089
0.0452749	0.0328941	0.4579744
0.0453426	0.0329433	0.5082399
0.0453754	0.0329671	0.5585054
0.0454879	0.0330489	0.6087708
0.0456842	0.0331915	0.6590363
0.0459068	0.0333533	0.7093018
0.0460567	0.0334622	0.7595673
0.0461729	0.0335466	0.8098328
0.0462699	0.0336170	0.8600983
0.0463820	0.0336985	0.9103637
0.0464813	0.0337706	0.9606292
0.0465970	0.0338547	1.0108947
0.0466225	0.0338732	1.0611602
0.0465330	0.0338082	1.1114257
0.0464359	0.0337376	1.1616912
0.0463194	0.0336530	1.2119566
0.0462482	0.0336013	1.2622221
0.0462058	0.0335705	1.3124876
0.0462524	0.0336044	1.3627531
0.0462485	0.0336015	1.4130186
0.0462478	0.0336010	1.4632840
0.0463750	0.0336934	1.5135495
0.0464810	0.0337704	1.5638150
0.0465096	0.0337912	1.6140805
0.0464835	0.0337722	1.6643460
0.0464956	0.0337810	1.7146115
0.0465809	0.0338430	1.7648769
0.0467134	0.0339393	1.8151424
0.0468081	0.0340081	1.8654079
0.0469126	0.0340840	1.9156734
0.0469836	0.0341356	1.9659389
0.0468703	0.0340532	2.0162044
0.0467528	0.0339679	2.0664698
0.0467354	0.0339553	2.1167353
0.0467266	0.0339489	2.1670008
0.0466799	0.0339149	2.2172663
0.0466813	0.0339159	2.2675318
0.0466633	0.0339029	2.3177972
0.0464853	0.0337735	2.3680627
0.0462555	0.0336066	2.4183282
0.0461497	0.0335297	2.4685937
0.0460167	0.0334331	2.5188592
0.0458712	0.0333274	2.5691247
0.0459605	0.0333922	2.6193901
0.0460098	0.0334281	2.6696556
0.0458613	0.0333202	2.7199211
0.0457280	0.0332233	2.7701866
0.0456516	0.0331679	2.8204521
0.0455979	0.0331288	2.8707176
0.0456708	0.0331818	2.9209830
0.0457202	0.0332177	2.9712485
0.0458195	0.0332898	3.0215140
0.0459128	0.0333576	3.0717795
0.0459436	0.0333800	3.1220450
0.0460390	0.0334493	3.1723104
0.0459896	0.0334134	3.2225759
0.0458607	0.0333198	3.2728414
0.0457736	0.0332565	3.3231069
0.0458505	0.0333124	3.3733724
0.0460176	0.0334337	3.4236379
0.0459753	0.0334030	3.4739033
0.0457747	0.0332573	3.5241688
0.0455793	0.0331153	3.5744343
0.0454571	0.0330265	3.6246998
0.0453506	0.0329492	3.6749653
0.0453353	0.0329381	3.7252308
0.0454896	0.0330501	3.7754962
0.0456766	0.0331860	3.8257617
0.0458586	0.0333182	3.8760272
0.0460626	0.0334664	3.9262927
0.0462668	0.0336148	3.9765582
0.0463169	0.0336512	4.0268237
0.0462414	0.0335964	4.0770891
0.0461587	0.0335363	4.1273546
0.0459870	0.0334115	4.1776201
0.0458361	0.0333019	4.2278856
0.0457988	0.0332748	4.2781511
0.0458455	0.0333087	4.3284165
0.0458748	0.0333300	4.3786820
0.0458960	0.0333454	4.4289475
0.0458843	0.0333369	4.4792130
0.0457595	0.0332462	4.5294785
0.0457585	0.0332455	4.5797440
0.0457854	0.0332650	4.6300094
0.0457233	0.0332200	4.6802749
0.0456191	0.0331442	4.7305404
0.0454839	0.0330460	4.7808059
0.0453630	0.0329581	4.8310714
0.0453649	0.0329595	4.8813369
0.0454654	0.0330325	4.9316023
0.0454443	0.0330172	4.9818678
0.0453057	0.0329165	5.0321333
0.0451770	0.0328230	5.0823988
0.0450992	0.0327665	5.1326643
0.0449756	0.0326767	5.1829297
0.0447174	0.0324891	5.2331952
0.0444874	0.0323220	5.2834607
0.0443435	0.0322174	5.3337262
0.0442922	0.0321802	5.3839917
0.0442270	0.0321328	5.4342572
0.0440440	0.0319999	5.4845226
0.0438677	0.0318718	5.5347881
0.0438015	0.0318236	5.5850536
0.0437499	0.0317862	5.6353191
0.0436564	0.0317182	5.6855846
0.0436884	0.0317415	5.7358501
0.0437386	0.0317779	5.7861155
0.0437173	0.0317625	5.8363810
0.0437411	0.0317798	5.8866465
0.0438661	0.0318706	5.9369120
0.0439074	0.0319006	5.9871775
0.0437819	0.0318094	6.0374429
0.0437072	0.0317551	6.0877084
0.0436155	0.0316885	6.1379739
0.0435177	0.0316174	6.1882394
0.0435919	0.0316714	6.2385049
0.0436669	0.0317259	0.0055851
0.0436962	0.0317471	0.0558505
0.0436943	0.0317458	0.1061160
0.0436611	0.0317217	0.1563815
0.0436948	0.0317461	0.2066470
0.0436404	0.0317066	0.2569125
0.0435394	0.0316332	0.3071779
0.0435839	0.0316655	0.3574434
0.0435680	0.0316540	0.4077089
0.0435146	0.0316152	0.4579744
0.0434263	0.0315511	0.5082399
0.0433377	0.0314867	0.5585054
0.0433632	0.0315052	0.6087708
0.0433450	0.0314920	0.6590363
0.0433201	0.0314739	0.7093018
0.0433534	0.0314981	0.7595673
0.0434312	0.0315546	0.8098328
0.0435349	0.0316299	0.8600983
0.0436621	0.0317224	0.9103637
0.0437345	0.0317750	0.9606292
0.0437440	0.0317819	1.0108947
0.0438578	0.0318646	1.0611602
0.0439961	0.0319650	1.1114257
0.0441488	0.0320760	1.1616912
0.0443574	0.0322275	1.2119566
0.0444484	0.0322937	1.2622221
0.0444749	0.0323129	1.3124876
0.0445243	0.0323488	1.3627531
0.0447482	0.0325115	1.4130186
0.0449755	0.0326766	1.4632840
0.0451231	0.0327838	1.5135495
0.0453753	0.0329671	1.5638150
0.0455844	0.0331190	1.6140805
0.0457224	0.0332193	1.6643460
0.0457259	0.0332218	1.7146115
0.0456477	0.0331650	1.7648769
0.0456907	0.0331963	1.8151424
0.0457375	0.0332302	1.8654079
0.0457419	0.0332334	1.9156734
0.0458561	0.0333164	1.9659389
0.0460012	0.0334218	2.0162044
0.0460771	0.0334770	2.0664698
0.0461834	0.0335542	2.1167353
0.0463241	0.0336564	2.1670008
0.0464489	0.0337471	2.2172663
0.0465643	0.0338309	2.2675318
0.0466742	0.0339108	2.3177972
0.0467853	0.0339915	2.3680627
0.0468630	0.0340480	2.4183282
0.0469051	0.0340786	2.4685937
0.0469339	0.0340995	2.5188592
0.0470422	0.0341782	2.5691247
0.0471915	0.0342866	2.6193901
0.0472885	0.0343571	2.6696556
0.0473472	0.0343997	2.7199211
0.0473344	0.0343905	2.7701866
0.0472685	0.0343426	2.8204521
0.0472378	0.0343202	2.8707176
0.0473225	0.0343818	2.9209830
0.0474913	0.0345045	2.9712485
0.0477123	0.0346650	3.0215140
0.0479471	0.0348356	3.0717795
0.0481941	0.0350151	3.1220450
0.0484332	0.0351888	3.1723104
0.0485410	0.0352671	3.2225759
0.0484984	0.0352361	3.2728414
0.0484307	0.0351869	3.3231069
0.0484027	0.0351666	3.3733724
0.0484065	0.0351693	3.4236379
0.0483049	0.0350956	3.4739033
0.0481166	0.0349587	3.5241688
0.0480313	0.0348968	3.5744343
0.0479446	0.0348338	3.6246998
0.0478738	0.0347824	3.6749653
0.0477620	0.0347011	3.7252308
0.0475380	0.0345384	3.7754962
0.0473580	0.0344076	3.8257617
0.0472331	0.0343169	3.8760272
0.0470751	0.0342021	3.9262927
0.0468781	0.0340590	3.9765582
0.0466586	0.0338995	4.0268237
0.0465091	0.0337908	4.0770891
0.0464796	0.0337694	4.1273546
0.0464879	0.0337755	4.1776201
0.0465115	0.0337926	4.2278856
0.0464993	0.0337837	4.2781511
0.0464454	0.0337445	4.3284165
0.0463581	0.0336811	4.3786820
0.0463376	0.0336662	4.4289475
0.0463168	0.0336511	4.4792130
0.0462174	0.0335789	4.5294785
0.0461989	0.0335654	4.5797440
0.0462124	0.0335753	4.6300094
0.0460575	0.0334627	4.6802749
0.0458677	0.0333249	4.7305404
0.0457835	0.0332637	4.7808059
0.0457225	0.0332194	4.8310714
0.0456704	0.0331815	4.8813369
0.0455891	0.0331224	4.9316023
0.0454048	0.0329886	4.9818678
0.0452365	0.0328662	5.0321333
0.0451065	0.0327718	5.0823988
0.0450113	0.0327026	5.1326643
0.0450168	0.0327066	5.1829297
0.0449729	0.0326747	5.2331952
0.0448758	0.0326042	5.2834607
0.0446596	0.0324471	5.3337262
0.0445105	0.0323388	5.3839917
0.0444834	0.0323191	5.4342572
0.0444559	0.0322991	5.4845226
0.0443957	0.0322554	5.5347881
0.0442673	0.0321621	5.5850536
0.0442096	0.0321201	5.6353191
0.0441727	0.0320934	5.6855846
0.0442662	0.0321613	5.7358501
0.0443191	0.0321997	5.7861155
0.0442737	0.0321667	5.8363810
0.0443486	0.0322211	5.8866465
0.0442230	0.0321299	5.9369120
0.0438871	0.0318858	5.9871775
0.0435890	0.0316693	6.0374429
0.0433795	0.0315170	6.0877084
0.0432117	0.0313951	6.1379739
0.0430140	0.0312515	6.1882394
0.0427871	0.0310867	6.2385049
0.0425245	0.0308959	0.0055851
0.0422880	0.0307240	0.0558505
0.0421803	0.0306458	0.1061160
0.0421547	0.0306272	0.1563815
0.0421403	0.0306167	0.2066470
0.0421010	0.0305882	0.2569125
0.0419677	0.0304913	0.3071779
0.0417723	0.0303493	0.3574434
0.0415841	0.0302126	0.4077089
0.0415093	0.0301583	0.4579744
0.0415155	0.0301628	0.5082399
0.0415098	0.0301586	0.5585054
0.0414431	0.0301102	0.6087708
0.0412803	0.0299919	0.6590363
0.0411223	0.0298771	0.7093018
0.0410363	0.0298146	0.7595673
0.0409210	0.0297308	0.8098328
0.0408916	0.0297095	0.8600983
0.0409024	0.0297174	0.9103637
0.0407813	0.0296293	0.9606292
0.0406350	0.0295231	1.0108947
0.0405379	0.0294525	1.0611602
0.0404159	0.0293639	1.1114257
0.0402722	0.0292595	1.1616912
0.0401906	0.0292002	1.2119566
0.0402380	0.0292346	1.2622221
0.0403040	0.0292826	1.3124876
0.0402567	0.0292482	1.3627531
0.0402457	0.0292402	1.4130186
0.0402730	0.0292601	1.4632840
0.0402313	0.0292298	1.5135495
0.0400924	0.0291288	1.5638150
0.0398517	0.0289540	1.6140805
0.0397060	0.0288481	1.6643460
0.0397255	0.0288622	1.7146115
0.0397743	0.0288977	1.7648769
0.0397195	0.0288579	1.8151424
0.0395949	0.0287674	1.8654079
0.0395227	0.0287149	1.9156734
0.0394559	0.0286664	1.9659389
0.0394018	0.0286271	2.0162044
0.0393055	0.0285571	2.0664698
0.0392152	0.0284915	2.1167353
0.0392352	0.0285060	2.1670008
0.0392250	0.0284987	2.2172663
0.0392032	0.0284828	2.2675318
0.0392657	0.0285282	2.3177972
0.0392274	0.0285004	2.3680627
0.0392188	0.0284941	2.4183282
0.0393099	0.0285603	2.4685937
0.0393840	0.0286142	2.5188592
0.0394286	0.0286466	2.5691247
0.0395471	0.0287326	2.6193901
0.0397260	0.0288627	2.6696556
0.0398298	0.0289380	2.7199211
0.0399294	0.0290104	2.7701866
0.0400096	0.0290687	2.8204521
0.0400428	0.0290928	2.8707176
0.0400660	0.0291096	2.9209830
0.0401442	0.0291665	2.9712485
0.0402480	0.0292419	3.0215140
0.0403975	0.0293505	3.0717795
0.0405141	0.0294352	3.1220450
0.0406008	0.0294982	3.1723104
0.0407400	0.0295993	3.2225759
0.0408652	0.0296903	3.2728414
0.0409707	0.0297670	3.3231069
0.0411280	0.0298812	3.3733724
0.0412026	0.0299354	3.4236379
0.0411750	0.0299154	3.4739033
0.0412577	0.0299755	3.5241688
0.0413447	0.0300387	3.5744343
0.0413077	0.0300118	3.6246998
0.0412023	0.0299352	3.6749653
0.0412855	0.0299956	3.7252308
0.0414937	0.0301470	3.7754962
0.0415630	0.0301973	3.8257617
0.0415841	0.0302126	3.8760272
0.0415203	0.0301663	3.9262927
0.0413770	0.0300621	3.9765582
0.0413547	0.0300460	4.0268237
0.0414084	0.0300849	4.0770891
0.0414855	0.0301410	4.1273546
0.0415786	0.0302086	4.1776201
0.0416354	0.0302499	4.2278856
0.0416391	0.0302526	4.2781511
0.0415732	0.0302047	4.3284165
0.0414529	0.0301173	4.3786820
0.0412954	0.0300029	4.4289475
0.0411666	0.0299093	4.4792130
0.0411815	0.0299201	4.5294785
0.0411563	0.0299018	4.5797440
0.0410092	0.0297949	4.6300094
0.0409055	0.0297196	4.6802749
0.0408442	0.0296750	4.7305404
0.0408621	0.0296881	4.7808059
0.0409491	0.0297513	4.8310714
0.0409368	0.0297423	4.8813369
0.0408796	0.0297008	4.9316023
0.0408963	0.0297129	4.9818678
0.0407517	0.0296078	5.0321333
0.0404671	0.0294011	5.0823988
0.0402504	0.0292436	5.1326643
0.0401107	0.0291422	5.1829297
0.0400763	0.0291172	5.2331952
0.0400757	0.0291167	5.2834607
0.0400660	0.0291096	5.3337262
0.0400654	0.0291092	5.3839917
0.0399141	0.0289993	5.4342572
0.0396244	0.0287888	5.4845226
0.0393336	0.0285775	5.5347881
0.0391373	0.0284349	5.5850536
0.0389871	0.0283258	5.6353191
0.0387813	0.0281763	5.6855846
0.0385965	0.0280420	5.7358501
0.0384576	0.0279411	5.7861155
0.0383901	0.0278920	5.8363810
0.0384030	0.0279014	5.8866465
0.0384126	0.0279084	5.9369120
0.0383265	0.0278458	5.9871775
0.0381426	0.0277122	6.0374429
0.0380168	0.0276208	6.0877084
0.0379301	0.0275578	6.1379739
0.0377587	0.0274333	6.1882394
0.0375052	0.0272491	6.2385049
0.0372763	0.0270828	0.0055851
0.0371404	0.0269841	0.0558505
0.0370496	0.0269181	0.1061160
0.0370084	0.0268881	0.1563815
0.0370677	0.0269313	0.2066470
0.0370433	0.0269135	0.2569125
0.0369220	0.0268254	0.3071779
0.0368628	0.0267824	0.3574434
0.0368460	0.0267702	0.4077089
0.0368593	0.0267798	0.4579744
0.0367988	0.0267359	0.5082399
0.0367700	0.0267149	0.5585054
0.0369081	0.0268153	0.6087708
0.0370482	0.0269171	0.6590363
0.0370360	0.0269083	0.7093018
0.0369340	0.0268341	0.7595673
0.0369086	0.0268157	0.8098328
0.0369254	0.0268279	0.8600983
0.0368980	0.0268080	0.9103637
0.0368434	0.0267683	0.9606292
0.0367367	0.0266908	1.0108947
0.0366981	0.0266627	1.0611602
0.0367938	0.0267323	1.1114257
0.0369255	0.0268280	1.1616912
0.0369215	0.0268250	1.2119566
0.0368417	0.0267671	1.2622221
0.0367557	0.0267046	1.3124876
0.0365343	0.0265437	1.3627531
0.0363081	0.0263794	1.4130186
0.0361694	0.0262786	1.4632840
0.0360231	0.0261723	1.5135495
0.0359037	0.0260856	1.5638150
0.0358446	0.0260426	1.6140805
0.0358679	0.0260596	1.6643460
0.0358828	0.0260704	1.7146115
0.0358688	0.0260602	1.7648769
0.0357754	0.0259924	1.8151424
0.0356946	0.0259337	1.8654079
0.0357381	0.0259652	1.9156734
0.0357339	0.0259622	1.9659389
0.0357588	0.0259803	2.0162044
0.0357801	0.0259958	2.0664698
0.0357632	0.0259835	2.1167353
0.0357494	0.0259734	2.1670008
0.0357090	0.0259441	2.2172663
0.0356855	0.0259270	2.2675318
0.0355745	0.0258464	2.3177972
0.0353795	0.0257047	2.3680627
0.0352493	0.0256102	2.4183282
0.0351344	0.0255266	2.4685937
0.0350529	0.0254674	2.5188592
0.0350350	0.0254544	2.5691247
0.0350495	0.0254649	2.6193901
0.0351222	0.0255178	2.6696556
0.0351233	0.0255185	2.7199211
0.0350919	0.0254958	2.7701866
0.0351593	0.0255447	2.8204521
0.0351882	0.0255657	2.8707176
0.0352774	0.0256305	2.9209830
0.0354711	0.0257713	2.9712485
0.0356595	0.0259082	3.0215140
0.0357912	0.0260039	3.0717795
0.0359211	0.0260982	3.1220450
0.0359326	0.0261065	3.1723104
0.0358016	0.0260114	3.2225759
0.0357039	0.0259404	3.2728414
0.0356244	0.0258826	3.3231069
0.0355720	0.0258445	3.3733724
0.0355377	0.0258197	3.4236379
0.0355428	0.0258234	3.4739033
0.0355458	0.0258255	3.5241688
0.0354389	0.0257479	3.5744343
0.0352600	0.0256179	3.6246998
0.0352193	0.0255883	3.6749653
0.0352450	0.0256070	3.7252308
0.0352340	0.0255990	3.7754962
0.0352285	0.0255950	3.8257617
0.0351638	0.0255480	3.8760272
0.0351006	0.0255021	3.9262927
0.0350267	0.0254484	3.9765582
0.0348526	0.0253219	4.0268237
0.0346802	0.0251966	4.0770891
0.0345851	0.0251275	4.1273546
0.0345394	0.0250943	4.1776201
0.0345227	0.0250822	4.2278856
0.0344542	0.0250325	4.2781511
0.0343384	0.0249483	4.3284165
0.0342311	0.0248704	4.3786820
0.0342005	0.0248481	4.4289475
0.0342468	0.0248817	4.4792130
0.0342205	0.0248626	4.5294785
0.0341237	0.0247923	4.5797440
0.0340850	0.0247642	4.6300094
0.0340327	0.0247262	4.6802749
0.0339417	0.0246601	4.7305404
0.0338961	0.0246269	4.7808059
0.0338760	0.0246124	4.8310714
0.0338421	0.0245877	4.8813369
0.0337603	0.0245283	4.9316023
0.0336214	0.0244274	4.9818678
0.0335549	0.0243791	5.0321333
0.0335943	0.0244077	5.0823988
0.0336387	0.0244399	5.1326643
0.0336080	0.0244176	5.1829297
0.0334702	0.0243175	5.2331952
0.0335051	0.0243428	5.2834607
0.0336676	0.0244609	5.3337262
0.0337461	0.0245180	5.3839917
0.0338081	0.0245630	5.4342572
0.0338957	0.0246267	5.4845226
0.0339623	0.0246751	5.5347881
0.0340694	0.0247529	5.5850536
0.0342438	0.0248796	5.6353191
0.0343553	0.0249606	5.6855846
0.0344144	0.0250036	5.7358501
0.0344385	0.0250210	5.7861155
0.0343999	0.0249930	5.8363810
0.0344310	0.0250156	5.8866465
0.0345237	0.0250830	5.9369120
0.0343952	0.0249896	5.9871775
0.0341697	0.0248258	6.0374429
0.0340820	0.0247620	6.0877084
0.0340173	0.0247150	6.1379739
0.0339411	0.0246597	6.1882394
0.0338050	0.0245607	6.2385049
0.0336509	0.0244488	0.0055851
0.0335871	0.0244024	0.0558505
0.0335737	0.0243927	0.1061160
0.0335604	0.0243830	0.1563815
0.0335241	0.0243567	0.2066470
0.0335967	0.0244094	0.2569125
0.0337860	0.0245469	0.3071779
0.0339646	0.0246767	0.3574434
0.0341376	0.0248024	0.4077089
0.0343443	0.0249526	0.4579744
0.0344519	0.0250307	0.5082399
0.0345249	0.0250838	0.5585054
0.0346615	0.0251831	0.6087708
0.0348001	0.0252838	0.6590363
0.0349458	0.0253896	0.7093018
0.0350266	0.0254483	0.7595673
0.0350044	0.0254322	0.8098328
0.0349468	0.0253903	0.8600983
0.0349314	0.0253792	0.9103637
0.0350364	0.0254554	0.9606292
0.0352083	0.0255804	1.0108947
0.0352801	0.0256325	1.0611602
0.0353338	0.0256715	1.1114257
0.0354106	0.0257273	1.1616912
0.0354556	0.0257600	1.2119566
0.0355247	0.0258102	1.2622221
0.0355612	0.0258367	1.3124876
0.0355248	0.0258103	1.3627531
0.0353821	0.0257066	1.4130186
0.0352735	0.0256277	1.4632840
0.0352945	0.0256430	1.5135495
0.0353120	0.0256556	1.5638150
0.0353135	0.0256568	1.6140805
0.0352003	0.0255745	1.6643460
0.0351169	0.0255139	1.7146115
0.0350688	0.0254790	1.7648769
0.0349760	0.0254115	1.8151424
0.0348199	0.0252981	1.8654079
0.0346427	0.0251694	1.9156734
0.0345616	0.0251105	1.9659389
0.0344888	0.0250576	2.0162044
0.0344319	0.0250163	2.0664698
0.0343852	0.0249823	2.1167353
0.0343781	0.0249771	2.1670008
0.0342827	0.0249079	2.2172663
0.0340900	0.0247678	2.2675318
0.0339917	0.0246964	2.3177972
0.0339599	0.0246733	2.3680627
0.0340223	0.0247186	2.4183282
0.0340796	0.0247603	2.4685937
0.0341205	0.0247900	2.5188592
0.0341660	0.0248231	2.5691247
0.0340885	0.0247668	2.6193901
0.0339798	0.0246878	2.6696556
0.0339240	0.0246472	2.7199211
0.0338940	0.0246254	2.7701866
0.0338270	0.0245768	2.8204521
0.0337078	0.0244901	2.8707176
0.0335850	0.0244009	2.9209830
0.0335357	0.0243651	2.9712485
0.0334337	0.0242910	3.0215140
0.0333452	0.0242267	3.0717795
0.0333354	0.0242196	3.1220450
0.0333939	0.0242621	3.1723104
0.0334631	0.0243124	3.2225759
0.0334613	0.0243111	3.2728414
0.0333749	0.0242482	3.3231069
0.0333006	0.0241943	3.3733724
0.0333485	0.0242291	3.4236379
0.0333397	0.0242227	3.4739033
0.0332193	0.0241352	3.5241688
0.0330873	0.0240393	3.5744343
0.0330754	0.0240307	3.6246998
0.0332121	0.0241300	3.6749653
0.0332964	0.0241913	3.7252308
0.0332353	0.0241469	3.7754962
0.0331170	0.0240609	3.8257617
0.0330359	0.0240020	3.8760272
0.0330664	0.0240242	3.9262927
0.0330326	0.0239996	3.9765582
0.0329216	0.0239189	4.0268237
0.0328426	0.0238615	4.0770891
0.0327123	0.0237669	4.1273546
0.0325761	0.0236679	4.1776201
0.0325257	0.0236313	4.2278856
0.0325539	0.0236518	4.2781511
0.0325607	0.0236568	4.3284165
0.0325913	0.0236790	4.3786820
0.0326719	0.0237375	4.4289475
0.0326792	0.0237428	4.4792130
0.0327503	0.0237945	4.5294785
0.0328611	0.0238750	4.5797440
0.0330263	0.0239950	4.6300094
0.0333060	0.0241982	4.6802749
0.0334930	0.0243341	4.7305404
0.0335958	0.0244088	4.7808059
0.0337637	0.0245308	4.8310714
0.0339009	0.0246304	4.8813369
0.0339125	0.0246389	4.9316023
0.0338582	0.0245994	4.9818678
0.0338711	0.0246088	5.0321333
0.0339409	0.0246595	5.0823988
0.0341086	0.0247813	5.1326643
0.0344031	0.0249953	5.1829297
0.0346888	0.0252029	5.2331952
0.0349306	0.0253785	5.2834607
0.0351180	0.0255147	5.3337262
0.0352952	0.0256435	5.3839917
0.0353994	0.0257191	5.4342572
0.0354755	0.0257745	5.4845226
0.0355561	0.0258330	5.5347881
0.0355299	0.0258140	5.5850536
0.0354233	0.0257365	5.6353191
0.0353847	0.0257085	5.6855846
0.0354054	0.0257236	5.7358501
0.0353685	0.0256967	5.7861155
0.0353814	0.0257061	5.8363810
0.0354939	0.0257879	5.8866465
0.0355524	0.0258303	5.9369120
0.0356503	0.0259015	5.9871775
0.0357604	0.0259814	6.0374429
0.0358219	0.0260261	6.0877084
0.0358342	0.0260351	6.1379739
0.0357976	0.0260085	6.1882394
0.0358797	0.0260681	6.2385049
0.0360187	0.0261691	0.0055851
0.0360738	0.0262092	0.0558505
0.0362329	0.0263248	0.1061160
0.0365366	0.0265454	0.1563815
0.0368555	0.0267771	0.2066470
0.0372212	0.0270428	0.2569125
0.0374980	0.0272439	0.3071779
0.0376490	0.0273536	0.3574434
0.0377863	0.0274533	0.4077089
0.0379443	0.0275681	0.4579744
0.0381044	0.0276845	0.5082399
0.0382076	0.0277594	0.5585054
0.0382738	0.0278075	0.6087708
0.0383337	0.0278510	0.6590363
0.0384109	0.0279072	0.7093018
0.0385248	0.0279899	0.7595673
0.0385572	0.0280134	0.8098328
0.0385789	0.0280292	0.8600983
0.0386831	0.0281049	0.9103637
0.0387669	0.0281658	0.9606292
0.0388587	0.0282325	1.0108947
0.0389113	0.0282707	1.0611602
0.0388342	0.0282147	1.1114257
0.0387694	0.0281676	1.1616912
0.0388291	0.0282110	1.2119566
0.0389792	0.0283200	1.2622221
0.0390553	0.0283753	1.3124876
0.0391094	0.0284147	1.3627531
0.0392745	0.0285346	1.4130186
0.0394853	0.0286877	1.4632840
0.0396323	0.0287946	1.5135495
0.0397083	0.0288497	1.5638150
0.0396757	0.0288261	1.6140805
0.0395924	0.0287656	1.6643460
0.0396175	0.0287838	1.7146115
0.0397196	0.0288579	1.7648769
0.0398458	0.0289496	1.8151424
0.0399055	0.0289931	1.8654079
0.0398519	0.0289541	1.9156734
0.0398276	0.0289364	1.9659389
0.0398922	0.0289834	2.0162044
0.0398733	0.0289696	2.0664698
0.0398831	0.0289768	2.1167353
0.0399697	0.0290397	2.1670008
0.0400594	0.0291049	2.2172663
0.0401801	0.0291926	2.2675318
0.0401582	0.0291766	2.3177972
0.0400608	0.0291059	2.3680627
0.0400841	0.0291228	2.4183282
0.0401072	0.0291396	2.4685937
0.0400828	0.0291219	2.5188592
0.0401793	0.0291920	2.5691247
0.0403021	0.0292812	2.6193901
0.0403265	0.0292989	2.6696556
0.0403224	0.0292959	2.7199211
0.0403264	0.0292989	2.7701866
0.0403342	0.0293045	2.8204521
0.0403190	0.0292935	2.8707176
0.0402904	0.0292727	2.9209830
0.0402801	0.0292652	2.9712485
0.0403563	0.0293206	3.0215140
0.0404369	0.0293791	3.0717795
0.0403165	0.0292916	3.1220450
0.0401821	0.0291940	3.1723104
0.0400477	0.0290963	3.2225759
0.0399133	0.0289987	3.2728414
0.0397789	0.0289011	3.3231069
0.0396445	0.0288034	3.3733724
0.0395101	0.0287058	3.4236379
0.0393757	0.0286082	3.4739033
0.0392414	0.0285105	3.5241688
0.0391070	0.0284129	3.5744343
0.0389726	0.0283152	3.6246998
0.0388382	0.0282176	3.6749653
0.0387038	0.0281200	3.7252308
0.0385694	0.0280223	3.7754962
0.0384350	0.0279247	3.8257617
0.0383006	0.0278270	3.8760272
0.0381663	0.0277294	3.9262927
0.0380319	0.0276318	3.9765582
0.0378975	0.0275341	4.0268237
0.0377631	0.0274365	4.0770891
0.0376287	0.0273388	4.1273546
0.0374943	0.0272412	4.1776201
0.0373599	0.0271436	4.2278856
0.0372255	0.0270459	4.2781511
0.0370911	0.0269483	4.3284165
0.0369568	0.0268507	4.3786820
0.0368224	0.0267530	4.4289475
0.0366880	0.0266554	4.4792130
0.0365536	0.0265577	4.5294785
0.0364192	0.0264601	4.5797440
0.0362848	0.0263625	4.6300094
0.0361504	0.0262648	4.6802749
0.0360160	0.0261672	4.7305404
0.0358817	0.0260695	4.7808059
0.0357473	0.0259719	4.8310714
0.0356129	0.0258743	4.8813369
0.0354785	0.0257766	4.9316023
0.0353441	0.0256790	4.9818678
0.0352097	0.0255814	5.0321333
0.0350753	0.0254837	5.0823988
0.0349409	0.0253861	5.1326643
0.0348065	0.0252884	5.1829297
0.0346722	0.0251908	5.2331952
0.0345378	0.0250932	5.2834607
0.0344034	0.0249955	5.3337262
0.0342690	0.0248979	5.3839917
0.0341346	0.0248002	5.4342572
0.0340002	0.0247026	5.4845226
0.0338658	0.0246050	5.5347881
0.0337314	0.0245073	5.5850536
0.0335971	0.0244097	5.6353191
0.0334627	0.0243120	5.6855846
0.0333283	0.0242144	5.7358501
0.0331939	0.0241168	5.7861155
0.0330595	0.0240191	5.8363810
0.0329251	0.0239215	5.8866465
0.0327907	0.0238239	5.9369120
0.0326563	0.0237262	5.9871775
0.0325219	0.0236286	6.0374429
0.0323876	0.0235309	6.0877084
0.0322532	0.0234333	6.1379739
0.0321188	0.0233357	6.1882394
0.0319844	0.0232380	6.2385049
0.0318500	0.0231404	0.0055851
0.0317156	0.0230427	0.0558505
0.0315812	0.0229451	0.1061160
0.0314468	0.0228475	0.1563815
0.0313125	0.0227498	0.2066470
0.0311781	0.0226522	0.2569125
0.0310437	0.0225546	0.3071779
0.0309093	0.0224569	0.3574434
0.0307749	0.0223593	0.4077089
0.0306405	0.0222616	0.4579744
0.0305061	0.0221640	0.5082399
0.0303717	0.0220664	0.5585054
0.0302373	0.0219687	0.6087708
0.0301030	0.0218711	0.6590363
0.0299686	0.0217734	0.7093018
0.0298342	0.0216758	0.7595673
0.0296998	0.0215782	0.8098328
0.0295654	0.0214805	0.8600983
0.0294310	0.0213829	0.9103637
0.0292966	0.0212852	0.9606292
0.0291622	0.0211876	1.0108947
0.0290279	0.0210900	1.0611602
0.0288935	0.0209923	1.1114257
0.0287591	0.0208947	1.1616912
0.0286247	0.0207971	1.2119566
0.0284903	0.0206994	1.2622221
0.0283559	0.0206018	1.3124876
0.0282215	0.0205041	1.3627531
0.0280871	0.0204065	1.4130186
0.0279527	0.0203089	1.4632840
0.0278184	0.0202112	1.5135495
0.0276840	0.0201136	1.5638150
0.0275496	0.0200159	1.6140805
0.0274152	0.0199183	1.6643460
0.0272808	0.0198207	1.7146115
0.0271464	0.0197230	1.7648769
0.0270120	0.0196254	1.8151424
0.0268776	0.0195277	1.8654079
0.0267433	0.0194301	1.9156734
0.0266089	0.0193325	1.9659389
0.0264745	0.0192348	2.0162044
0.0263401	0.0191372	2.0664698
0.0262057	0.0190396	2.1167353
0.0260713	0.0189419	2.1670008
0.0259369	0.0188443	2.2172663
0.0258025	0.0187466	2.2675318
0.0256681	0.0186490	2.3177972
0.0255338	0.0185514	2.3680627
0.0253994	0.0184537	2.4183282
0.0252650	0.0183561	2.4685937
0.0251306	0.0182584	2.5188592
0.0249962	0.0181608	2.5691247
0.0248618	0.0180632	2.6193901
0.0247274	0.0179655	2.6696556
0.0245930	0.0178679	2.7199211
0.0244587	0.0177703	2.7701866
0.0243243	0.0176726	2.8204521
0.0241899	0.0175750	2.8707176
0.0240555	0.0174773	2.9209830
0.0239211	0.0173797	2.9712485
0.0237867	0.0172821	3.0215140
0.0236523	0.0171844	3.0717795
0.0235179	0.0170868	3.1220450
0.0233835	0.0169891	3.1723104
0.0232492	0.0168915	3.2225759
0.0231148	0.0167939	3.2728414
0.0229804	0.0166962	3.3231069
0.0228460	0.0165986	3.3733724
0.0227116	0.0165009	3.4236379
0.0225772	0.0164033	3.4739033
0.0224428	0.0163057	3.5241688
0.0223084	0.0162080	3.5744343
0.0221741	0.0161104	3.6246998
0.0220397	0.0160128	3.6749653
0.0219053	0.0159151	3.7252308
0.0217709	0.0158175	3.7754962
0.0216365	0.0157198	3.8257617
0.0215021	0.0156222	3.8760272
0.0213677	0.0155246	3.9262927
0.0212333	0.0154269	3.9765582
0.0210989	0.0153293	4.0268237
0.0209646	0.0152316	4.0770891
0.0208302	0.0151340	4.1273546
0.0206958	0.0150364	4.1776201
0.0205614	0.0149387	4.2278856
0.0204270	0.0148411	4.2781511
0.0202926	0.0147435	4.3284165
0.0201582	0.0146458	4.3786820
0.0200238	0.0145482	4.4289475
0.0198895	0.0144505	4.4792130
0.0197551	0.0143529	4.5294785
0.0196207	0.0142553	4.5797440
0.0194863	0.0141576	4.6300094
0.0193519	0.0140600	4.6802749
0.0192175	0.0139623	4.7305404
0.0190831	0.0138647	4.7808059
0.0189487	0.0137671	4.8310714
0.0188143	0.0136694	4.8813369
0.0186800	0.0135718	4.9316023
0.0185456	0.0134741	4.9818678
0.0184112	0.0133765	5.0321333
0.0182768	0.0132789	5.0823988
0.0181424	0.0131812	5.1326643
0.0180080	0.0130836	5.1829297
0.0178736	0.0129860	5.2331952
0.0177392	0.0128883	5.2834607
0.0176049	0.0127907	5.3337262
0.0174705	0.0126930	5.3839917
0.0173361	0.0125954	5.4342572
0.0172017	0.0124978	5.4845226
0.0170673	0.0124001	5.5347881
0.0169329	0.0123025	5.5850536
0.0167985	0.0122048	5.6353191
0.0166641	0.0121072	5.6855846
0.0165297	0.0120096	5.7358501
0.0163954	0.0119119	5.7861155
0.0162610	0.0118143	5.8363810
0.0161266	0.0117166	5.8866465
0.0159922	0.0116190	5.9369120
0.0158578	0.0115214	5.9871775
0.0157234	0.0114237	6.0374429
0.0155890	0.0113261	6.0877084
0.0154546	0.0112285	6.1379739
0.0153203	0.0111308	6.1882394
0.0151859	0.0110332	6.2385049
0.0150515	0.0109355	0.0055851
0.0149171	0.0108379	0.0558505
0.0147827	0.0107403	0.1061160
0.0146483	0.0106426	0.1563815
0.0145139	0.0105450	0.2066470
0.0143795	0.0104473	0.2569125
0.0142451	0.0103497	0.3071779
0.0141108	0.0102521	0.3574434
0.0139764	0.0101544	0.4077089
0.0138420	0.0100568	0.4579744
0.0137076	0.0099592	0.5082399
0.0135732	0.0098615	0.5585054
0.0134388	0.0097639	0.6087708
0.0133044	0.0096662	0.6590363
0.0131700	0.0095686	0.7093018
0.0130357	0.0094710	0.7595673
0.0129013	0.0093733	0.8098328
0.0127669	0.0092757	0.8600983
0.0126325	0.0091780	0.9103637
0.0124981	0.0090804	0.9606292
0.0123637	0.0089828	1.0108947
0.0122293	0.0088851	1.0611602
0.0120949	0.0087875	1.1114257
0.0119606	0.0086898	1.1616912
0.0118262	0.0085922	1.2119566
0.0116918	0.0084946	1.2622221
0.0115574	0.0083969	1.3124876
0.0114230	0.0082993	1.3627531
0.0112886	0.0082017	1.4130186
0.0111542	0.0081040	1.4632840
0.0110198	0.0080064	1.5135495
0.0108854	0.0079087	1.5638150
0.0107511	0.0078111	1.6140805
0.0106167	0.0077135	1.6643460
0.0104823	0.0076158	1.7146115
0.0103479	0.0075182	1.7648769
0.0102135	0.0074205	1.8151424
0.0100791	0.0073229	1.8654079
0.0099447	0.0072253	1.9156734
0.0098103	0.0071276	1.9659389
0.0096760	0.0070300	2.0162044
0.0095416	0.0069324	2.0664698
0.0094072	0.0068347	2.1167353
0.0092728	0.0067371	2.1670008
0.0091384	0.0066394	2.2172663
0.0090040	0.0065418	2.2675318
0.0088696	0.0064442	2.3177972
0.0087352	0.0063465	2.3680627
0.0086008	0.0062489	2.4183282
0.0084665	0.0061512	2.4685937
0.0083321	0.0060536	2.5188592
0.0081977	0.0059560	2.5691247
0.0080633	0.0058583	2.6193901
0.0079289	0.0057607	2.6696556
0.0077945	0.0056630	2.7199211
0.0076601	0.0055654	2.7701866
0.0075257	0.0054678	2.8204521
0.0073914	0.0053701	2.8707176
0.0072570	0.0052725	2.9209830
0.0071226	0.0051749	2.9712485
0.0069882	0.0050772	3.0215140
0.0068538	0.0049796	3.0717795
0.0067194	0.0048819	3.1220450
0.0065850	0.0047843	3.1723104
0.0064506	0.0046867	3.2225759
0.0063162	0.0045890	3.2728414
0.0061819	0.0044914	3.3231069
0.0060475	0.0043937	3.3733724
0.0059131	0.0042961	3.4236379
0.0057787	0.0041985	3.4739033
0.0056443	0.0041008	3.5241688
0.0055099	0.0040032	3.5744343
0.0053755	0.0039055	3.6246998
0.0052411	0.0038079	3.6749653
0.0051068	0.0037103	3.7252308
0.0049724	0.0036126	3.7754962
0.0048380	0.0035150	3.8257617
0.0047036	0.0034174	3.8760272
0.0045692	0.0033197	3.9262927
0.0044348	0.0032221	3.9765582
0.0043004	0.0031244	4.0268237
0.0041660	0.0030268	4.0770891
0.0040316	0.0029292	4.1273546
0.0038973	0.0028315	4.1776201
0.0037629	0.0027339	4.2278856
0.0036285	0.0026362	4.2781511
0.0034941	0.0025386	4.3284165
0.0033597	0.0024410	4.3786820
0.0032253	0.0023433	4.4289475
0.0030909	0.0022457	4.4792130
0.0029565	0.0021481	4.5294785
0.0028222	0.0020504	4.5797440
0.0026878	0.0019528	4.6300094
0.0025534	0.0018551	4.6802749
0.0024190	0.0017575	4.7305404
0.0022846	0.0016599	4.7808059
0.0021502	0.0015622	4.8310714
0.0020158	0.0014646	4.8813369
0.0018814	0.0013669	4.9316023
0.0017470	0.0012693	4.9818678
0.0016127	0.0011717	5.0321333
0.0014783	0.0010740	5.0823988
0.0013439	0.0009764	5.1326643
0.0012095	0.0008787	5.1829297
0.0010751	0.0007811	5.2331952
0.0009407	0.0006835	5.2834607
0.0008063	0.0005858	5.3337262
0.0006719	0.0004882	5.3839917
0.0005376	0.0003906	5.4342572
0.0004032	0.0002929	5.4845226
0.0002688	0.0001953	5.5347881
0.0001344	0.0000976	5.5850536
0.0000000	0.0000000	-0.0033333
0.0000000	0.0000000	-0.0066667
0.0000000	0.0000000	-0.0100000
0.0000000	0.0000000	-0.0133333
0.0000000	0.0000000	-0.0166667
0.0000000	0.0000000	-0.0200000
0.0000000	0.0000000	-0.0233333
0.0000000	0.0000000	-0.0266667
0.0000000	0.0000000	-0.0300000
0.0000000	0.0000000	-0.0333333
0.0000000	0.0000000	-0.0366667
0.0000000	0.0000000	-0.0400000
0.0000000	0.0000000	-0.0433333
0.0000000	0.0000000	-0.0466667
0.0000000	0.0000000	-0.0500000
0.0000000	0.0000000	-0.0533333
0.0000000	0.0000000	-0.0566667
0.0000000	0.0000000	-0.0600000
0.0000000	0.0000000	-0.0633333
0.0000000	0.0000000	-0.0666667
0.0000000	0.0000000	-0.0700000
0.0000000	0.0000000	-0.0733333
0.0000000	0.0000000	-0.0766667
0.0000000	0.0000000	-0.0800000
0.0000000	0.0000000	-0.0833333
0.0000000	0.0000000	-0.0866667
0.0000000	0.0000000	-0.0900000
0.0000000	0.0000000	-0.0933333
0.0000000	0.0000000	-0.0966667
0.0000000	0.0000000	-0.1000000
0.0000000	0.0000000	-0.1033333
0.0000000	0.0000000	-0.1066667
0.0000000	0.0000000	-0.1100000
0.0000000	0.0000000	-0.1133333
0.0000000	0.0000000	-0.1166667
0.0000000	0.0000000	-0.1200000
0.0000000	0.0000000	-0.1233333
0.0000000	0.0000000	-0.1266667
0.0000000	0.0000000	-0.1300000
0.0000000	0.0000000	-0.1333333
0.0000000	0.0000000	-0.1366667
0.0000000	0.0000000	-0.1400000
0.0000000	0.0000000	-0.1433333
0.0000000	0.0000000	-0.1466667
0.0000000	0.0000000	-0.1500000
0.0000000	0.0000000	-0.1533333
0.0000000	0.0000000	-0.1566667
0.0000000	0.0000000	-0.1600000
0.0000000	0.0000000	-0.1633333
0.0000000	0.0000000	-0.1666667
0.0000000	0.0000000	-0.1700000
0.0000000	0.0000000	-0.1733333
0.0000000	0.0000000	-0.1766667
0.0000000	0.0000000	-0.1800000
0.0000000	0.0000000	-0.1833333
0.0000000	0.0000000	-0.1866667
0.0000000	0.0000000	-0.1900000
0.0000000	0.0000000	-0.1933333
0.0000000	0.0000000	-0.1966667
0.0000000	0.0000000	-0.2000000
0.0000000	0.0000000	-0.2033333
0.0000000	0.0000000	-0.2066667
0.0000000	0.0000000	-0.2100000
0.0000000	0.0000000	-0.2133333
0.0000000	0.0000000	-0.2166667
0.0000000	0.0000000	-0.2200000
0.0000000	0.0000000	-0.2233333
0.0000000	0.0000000	-0.2266667
0.0000000	0.0000000	-0.2300000
0.0000000	0.0000000	-0.2333333
0.0000000	0.0000000	-0.2366667
0.0000000	0.0000000	-0.2400000
0.0000000	0.0000000	-0.2433333
0.0000000	0.0000000	-0.2466667
0.0000000	0.0000000	-0.2500000
0.0000000	0.0000000	-0.2533333
0.0000000	0.0000000	-0.2566667
0.0000000	0.0000000	-0.2600000
0.0000000	0.0000000	-0.2633333
0.0000000	0.0000000	-0.2666667
0.0000000	0.0000000	-0.2700000
0.0000000	0.0000000	-0.2733333
0.0000000	0.0000000	-0.2766667
0.0000000	0.0000000	-0.2800000
0.0000000	0.0000000	-0.2833333
0.0000000	0.0000000	-0.2866667
0.0000000	0.0000000	-0.2900000
0.0000000	0.0000000	-0.2933333
0.0000000	0.0000000	-0.2966667
0.0000000	0.0000000	-0.3000000
0.0000000	0.0000000	-0.3033333
0.0000000	0.0000000	-0.3066667
0.0000000	0.0000000	-0.3100000
0.0000000	0.0000000	-0.3133333
0.0000000	0.0000000	-0.3166667
0.0000000	0.0000000	-0.3200000
0.0000000	0.0000000	-0.3233333
0.0000000	0.0000000	-0.3266667
0.0000000	0.0000000	-0.3300000
0.0000000	0.0000000	-0.3333333
0.0000000	0.0000000	-0.3366667
0.0000000	0.0000000	-0.3400000
0.0000000	0.0000000	-0.3433333
0.0000000	0.0000000	-0.3466667
0.0000000	0.0000000	-0.3500000
0.0000000	0.0000000	-0.3533333
0.0000000	0.0000000	-0.3566667
0.0000000	0.0000000	-0.3600000
0.0000000	0.0000000	-0.3633333
0.0000000	0.0000000	-0.3666667
0.0000000	0.0000000	-0.3700000
0.0000000	0.0000000	-0.3733333
0.0000000	0.0000000	-0.3766667
0.0000000	0.0000000	-0.3800000
0.0000000	0.0000000	-0.3833333
0.0000000	0.0000000	-0.3866667
0.0000000	0.0000000	-0.3900000
0.0000000	0.0000000	-0.3933333
0.0000000	0.0000000	-0.3966667
0.0000000	0.0000000	-0.4000000
0.0000000	0.0000000	-0.4033333
0.0000000	0.0000000	-0.4066667
0.0000000	0.0000000	-0.4100000
0.0000000	0.0000000	-0.4133333
0.0000000	0.0000000	-0.4166667
0.0000000	0.0000000	-0.4200000
0.0000000	0.0000000	-0.4233333
0.0000000	0.0000000	-0.4266667
0.0000000	0.0000000	-0.4300000
0.0000000	0.0000000	-0.4333333
0.0000000	0.0000000	-0.4366667
0.0000000	0.0000000	-0.4400000
0.0000000	0.0000000	-0.4433333
0.0000000	0.0000000	-0.4466667
0.0000000	0.0000000	-0.4500000
0.0000000	0.0000000	-0.4533333
0.0000000	0.0000000	-0.4566667
0.0000000	0.0000000	-0.4600000
0.0000000	0.0000000	-0.4633333
0.0000000	0.0000000	-0.4666667
0.0000000	0.0000000	-0.4700000
0.0000000	0.0000000	-0.4733333
0.0000000	0.0000000	-0.4766667
0.0000000	0.0000000	-0.4800000
0.0000000	0.0000000	-0.4833333
0.0000000	0.0000000	-0.4866667
0.0000000	0.0000000	-0.4900000
0.0000000	0.0000000	-0.4933333
0.0000000	0.0000000	-0.4966667
0.0000000	0.0000000	-0.5000000
0.0000000	0.0000000	-0.5033333
0.0000000	0.0000000	-0.5066667
0.0000000	0.0000000	-0.5100000
0.0000000	0.0000000	-0.5133333
0.0000000	0.0000000	-0.5166667
0.0000000	0.0000000	-0.5200000
0.0000000	0.0000000	-0.5233333
0.0000000	0.0000000	-0.5266667
0.0000000	0.0000000	-0.5300000
0.0000000	0.0000000	-0.5333333
0.0000000	0.0000000	-0.5366667
0.0000000	0.0000000	-0.5400000
0.0000000	0.0000000	-0.5433333
0.0000000	0.0000000	-0.5466667
0.0000000	0.0000000	-0.5500000
0.0000000	0.0000000	-0.5533333
0.0000000	0.0000000	-0.5566667
0.0000000	0.0000000	-0.5600000
0.0000000	0.0000000	-0.5633333
0.0000000	0.0000000	-0.5666667
0.0000000	0.0000000	-0.5700000
0.0000000	0.0000000	-0.5733333
0.0000000	0.0000000	-0.5766667
0.0000000	0.0000000	-0.5800000
0.0000000	0.0000000	-0.5833333
0.0000000	0.0000000	-0.5866667
0.0000000	0.0000000	-0.5900000
0.0000000	0.0000000	-0.5933333
0.0000000	0.0000000	-0.5966667
0.0000000	0.0000000	-0.6000000
0.0000000	0.0000000	-0.6033333
0.0000000	0.0000000	-0.6066667
0.0000000	0.0000000	-0.6100000
0.0000000	0.0000000	-0.6133333
0.0000000	0.0000000	-0.6166667
0.0000000	0.0000000	-0.6200000
0.0000000	0.0000000	-0.6233333
0.0000000	0.0000000	-0.6266667
0.0000000	0.0000000	-0.6300000
0.0000000	0.0000000	-0.6333333
0.0000000	0.0000000	-0.6366667
0.0000000	0.0000000	-0.6400000
0.0000000	0.0000000	-0.6433333
0.0000000	0.0000000	-0.6466667
0.0000000	0.0000000	-0.6500000
0.0000000	0.0000000	-0.6533333
0.0000000	0.0000000	-0.6566667
0.0000000	0.0000000	-0.6600000
0.0000000	0.0000000	-0.6633333
0.0000000	0.0000000	-0.6666667
0.0000000	0.0000000	-0.6700000
0.0000000	0.0000000	-0.6733333
0.0000000	0.0000000	-0.6766667
0.0000000	0.0000000	-0.6800000
0.0000000	0.0000000	-0.6833333
0.0000000	0.0000000	-0.6866667
0.0000000	0.0000000	-0.6900000
0.0000000	0.0000000	-0.6933333
0.0000000	0.0000000	-0.6966667
0.0000000	0.0000000	-0.7000000
0.0000000	0.0000000	-0.7033333
0.0000000	0.0000000	-0.7066667
0.0000000	0.0000000	-0.7100000
0.0000000	0.0000000	-0.7133333
0.0000000	0.0000000	-0.7166667
0.0000000	0.0000000	-0.7200000
0.0000000	0.0000000	-0.7233333
0.0000000	0.0000000	-0.7266667
0.0000000	0.0000000	-0.7300000
0.0000000	0.0000000	-0.7333333
0.0000000	0.0000000	-0.7366667
0.0000000	0.0000000	-0.7400000
0.0000000	0.0000000	-0.7433333
0.0000000	0.0000000	-0.7466667
0.0000000	0.0000000	-0.7500000
0.0000000	0.0000000	-0.7533333
0.0000000	0.0000000	-0.7566667
0.0000000	0.0000000	-0.7600000
0.0000000	0.0000000	-0.7633333
0.0000000	0.0000000	-0.7666667
0.0000000	0.0000000	-0.7700000
0.0000000	0.0000000	-0.7733333
0.0000000	0.0000000	-0.7766667
0.0000000	0.0000000	-0.7800000
0.0000000	0.0000000	-0.7833333
0.0000000	0.0000000	-0.7866667
0.0000000	0.0000000	-0.7900000
0.0000000	0.0000000	-0.7933333
0.0000000	0.0000000	-0.7966667
0.0000000	0.0000000	-0.8000000
0.0000000	0.0000000	-0.8033333
0.0000000	0.0000000	-0.8066667
0.0000000	0.0000000	-0.8100000
0.0000000	0.0000000	-0.8133333
0.0000000	0.0000000	-0.8166667
0.0000000	0.0000000	-0.8200000
0.0000000	0.0000000	-0.8233333
0.0000000	0.0000000	-0.8266667
0.0000000	0.0000000	-0.8300000
0.0000000	0.0000000	-0.8333333
0.0000000	0.0000000	-0.8366667
0.0000000	0.0000000	-0.8400000
0.0000000	0.0000000	-0.8433333
0.0000000	0.0000000	-0.8466667
0.0000000	0.0000000	-0.8500000
0.0000000	0.0000000	-0.8533333
0.0000000	0.0000000	-0.8566667
0.0000000	0.0000000	-0.8600000
0.0000000	0.0000000	-0.8633333
0.0000000	0.0000000	-0.8666667
0.0000000	0.0000000	-0.8700000
0.0000000	0.0000000	-0.8733333
0.0000000	0.0000000	-0.8766667
0.0000000	0.0000000	-0.8800000
0.0000000	0.0000000	-0.8833333
0.0000000	0.0000000	-0.8866667
0.0000000	0.0000000	-0.8900000
0.0000000	0.0000000	-0.8933333
0.0000000	0.0000000	-0.8966667
0.0000000	0.0000000	-0.9000000
0.0000000	0.0000000	-0.9033333
0.0000000	0.0000000	-0.9066667
0.0000000	0.0000000	-0.9100000
0.0000000	0.0000000	-0.9133333
0.0000000	0.0000000	-0.9166667
0.0000000	0.0000000	-0.9200000
0.0000000	0.0000000	-0.9233333
0.0000000	0.0000000	-0.9266667
0.0000000	0.0000000	-0.9300000
0.0000000	0.0000000	-0.9333333
0.0000000	0.0000000	-0.9366667
0.0000000	0.0000000	-0.9400000
0.0000000	0.0000000	-0.9433333
0.0000000	0.0000000	-0.9466667
0.0000000	0.0000000	-0.9500000
0.0000000	0.0000000	-0.9533333
0.0000000	0.0000000	-0.9566667
0.0000000	0.0000000	-0.9600000
0.0000000	0.0000000	-0.9633333
0.0000000	0.0000000	-0.9666667
0.0000000	0.0000000	-0.9700000
0.0000000	0.0000000	-0.9733333
0.0000000	0.0000000	-0.9766667
0.0000000	0.0000000	-0.9800000
0.0000000	0.0000000	-0.9833333
0.0000000	0.0000000	-0.9866667
0.0000000	0.0000000	-0.9900000
0.0000000	0.0000000	-0.9933333
0.0000000	0.0000000	-0.9966667
0.0000000	0.0000000	-1.0000000
0.0000000	0.0000000	-1.0000000
0.0000000	0.0000000	-1.0000000
0.0000000	0.0000000	-1.0000000
0.0000000	0.0000000	-1.0000000
0.0000000	0.0000000	-1.0000000
0.0000000	0.0000000	-1.0000000
0.0000000	0.0000000	-1.0000000
0.0000000	0.0000000	-1.0000000
0.0000000	0.0000000	-1.0000000
0.0000000	0.0000000	-1.0000000
0.0000000	0.0000000	-1.0000000
0.0000000	0.0000000	-1.0000000
0.0000000	0.0000000	-1.0000000
0.0000000	0.0000000	-1.0000000
0.0000000	0.0000000	-1.0000000
0.0000000	0.0000000	-1.0000000
0.0000000	0.0000000	-1.0000000
0.0000000	0.0000000	-1.0000000
0.0000000	0.0000000	-1.0000000
0.0000000	0.0000000	-1.0000000
0.0000000	0.0000000	-1.0000000
0.0000000	0.0000000	-1.0000000
0.0000000	0.0000000	-1.0000000
0.0000000	0.0000000	-1.0000000
0.0000000	0.0000000	-1.0000000
0.0000000	0.0000000	-1.0000000
0.0000000	0.0000000	-1.0000000
0.0000000	0.0000000	-1.0000000
0.0000000	0.0000000	-1.0000000
0.0000000	0.0000000	-1.0000000
0.0000000	0.0000000	-1.0000000
0.0000000	0.0000000	-1.0000000
0.0000000	0.0000000	-1.0000000
0.0000000	0.0000000	-1.0000000
0.0000000	0.0000000	-1.0000000
0.0000000	0.0000000	-1.0000000
0.0000000	0.0000000	-1.0000000
0.0000000	0.0000000	-1.0000000
0.0000000	0.0000000	-1.0000000
0.0000000	0.0000000	-1.0000000
0.0000000	0.0000000	-1.0000000
0.0000000	0.0000000	-1.0000000
0.0000000	0.0000000	-1.0000000
0.0000000	0.0000000	-1.0000000
0.0000000	0.0000000	-1.0000000
0.0000000	0.0000000	-1.0000000
0.0000000	0.0000000	-1.0000000
0.0000000	0.0000000	-1.0000000
0.0000000	0.0000000	-1.0000000
0.0000000	0.0000000	-1.0000000
0.0000000	0.0000000	-1.0000000
0.0000000	0.0000000	-1.0000000
0.0000000	0.0000000	-1.0000000
0.0000000	0.0000000	-1.0000000
0.0000000	0.0000000	-1.0000000
0.0000000	0.0000000	-1.0000000
0.0000000	0.0000000	-1.0000000
0.0000000	0.0000000	-1.0000000
0.0000000	0.0000000	-1.0000000
0.0000000	0.0000000	-1.0000000
0.0000000	0.0000000	-1.0000000
0.0000000	0.0000000	-1.0000000
0.0000000	0.0000000	-1.0000000
0.0000000	0.0000000	-1.0000000
0.0000000	0.0000000	-1.0000000
0.0000000	0.0000000	-1.0000000
0.0000000	0.0000000	-1.0000000
0.0000000	0.0000000	-1.0000000
0.0000000	0.0000000	-1.0000000
0.0000000	0.0000000	-1.0000000
0.0000000	0.0000000	-1.0000000
0.0000000	0.0000000	-1.0000000
0.0000000	0.0000000	-1.0000000
0.0000000	0.0000000	-1.0000000
0.0000000	0.0000000	-1.0000000
0.0000000	0.0000000	-1.0000000
0.0000000	0.0000000	-1.0000000
0.0000000	0.0000000	-1.0000000
0.0000000	0.0000000	-1.0000000
0.0000000	0.0000000	-1.0000000
0.0000000	0.0000000	-1.0000000
0.0000000	0.0000000	-1.0000000
0.0000000	0.0000000	-1.0000000
0.0000000	0.0000000	-1.0000000
0.0000000	0.0000000	-1.0000000
0.0000000	0.0000000	-1.0000000
0.0000000	0.0000000	-1.0000000
0.0000000	0.0000000	-1.0000000
0.0000000	0.0000000	-1.0000000
0.0000000	0.0000000	-1.0000000
0.0000000	0.0000000	-1.0000000
0.0000000	0.0000000	-1.0000000
0.0000000	0.0000000	-1.0000000
0.0000000	0.0000000	-1.0000000
0.0000000	0.0000000	-1.0000000
0.0000000	0.0000000	-1.0000000
0.0000000	0.0000000	-1.0000000
0.0000000	0.0000000	-1.0000000
0.0000000	0.0000000	-1.0000000
0.0000000	0.0000000	-1.0000000
0.0000000	0.0000000	-1.0000000
0.0000000	0.0000000	-1.0000000
0.0000000	0.0000000	-1.0000000
0.0000000	0.0000000	-1.0000000
0.0000000	0.0000000	-1.0000000
0.0000000	0.0000000	-1.0000000
0.0000000	0.0000000	-1.0000000
0.0000000	0.0000000	-1.0000000
0.0000000	0.0000000	-1.0000000
0.0000000	0.0000000	-1.0000000
0.0000000	0.0000000	-1.0000000
0.0000000	0.0000000	-1.0000000
0.0000000	0.0000000	-1.0000000
0.0000000	0.0000000	-1.0000000
0.0000000	0.0000000	-1.0000000
0.0000000	0.0000000	-1.0000000
0.0000000	0.0000000	-1.0000000
0.0000000	0.0000000	-1.0000000
0.0000000	0.0000000	-1.0000000
0.0000000	0.0000000	-1.0000000
0.0000000	0.0000000	-1.0000000
0.0000000	0.0000000	-1.0000000
0.0000000	0.0000000	-1.0000000
0.0000000	0.0000000	-1.0000000
0.0000000	0.0000000	-1.0000000
0.0000000	0.0000000	-1.0000000
0.0000000	0.0000000	-1.0000000
0.0000000	0.0000000	-1.0000000
0.0000000	0.0000000	-1.0000000
0.0000000	0.0000000	-1.0000000
0.0000000	0.0000000	-1.0000000
0.0000000	0.0000000	-1.0000000
0.0000000	0.0000000	-1.0000000
0.0000000	0.0000000	-1.0000000
0.0000000	0.0000000	-1.0000000
0.0000000	0.0000000	-1.0000000
0.0000000	0.0000000	-1.0000000
0.0000000	0.0000000	-1.0000000
0.0000000	0.0000000	-1.0000000
0.0000000	0.0000000	-1.0000000
0.0000000	0.0000000	-1.0000000
0.0000000	0.0000000	-1.0000000
0.0000000	0.0000000	-1.0000000
0.0000000	0.0000000	-1.0000000
0.0000000	0.0000000	-1.0000000
0.0000000	0.0000000	-1.0000000
0.0000000	0.0000000	-1.0000000
0.0000000	0.0000000	-1.0000000
0.0000000	0.0000000	-1.0000000
0.0000000	0.0000000	-1.0000000
0.0000000	0.0000000	-1.0000000
0.0000000	0.0000000	-1.0000000
0.0000000	0.0000000	-1.0000000
0.0000000	0.0000000	-1.0000000
0.0000000	0.0000000	-1.0000000
0.0000000	0.0000000	-1.0000000
0.0000000	0.0000000	-1.0000000
0.0000000	0.0000000	-1.0000000
0.0000000	0.0000000	-1.0000000
0.0000000	0.0000000	-1.0000000
0.0000000	0.0000000	-1.0000000
0.0000000	0.0000000	-1.0000000
0.0000000	0.0000000	-1.0000000
0.0000000	0.0000000	-1.0000000
0.0000000	0.0000000	-1.0000000
0.0000000	0.0000000	-1.0000000
0.0000000	0.0000000	-1.0000000
0.0000000	0.0000000	-1.0000000
0.0000000	0.0000000	-1.0000000
0.0000000	0.0000000	-1.0000000
0.0000000	0.0000000	-1.0000000
0.0000000	0.0000000	-1.0000000
0.0000000	0.0000000	-1.0000000
0.0000000	0.0000000	-1.0000000
0.0000000	0.0000000	-1.0000000
0.0000000	0.0000000	-1.0000000
0.0000000	0.0000000	-1.0000000
0.0000000	0.0000000	-1.0000000
0.0000000	0.0000000	-1.0000000
0.0000000	0.0000000	-1.0000000
0.0000000	0.0000000	-1.0000000
0.0000000	0.0000000	-1.0000000
0.0000000	0.0000000	-1.0000000
0.0000000	0.0000000	-1.0000000
0.0000000	0.0000000	-1.0000000
0.0000000	0.0000000	-1.0000000
0.0000000	0.0000000	-1.0000000
0.0000000	0.0000000	-1.0000000
0.0000000	0.0000000	-1.0000000
0.0000000	0.0000000	-1.0000000
0.0000000	0.0000000	-1.0000000
0.0000000	0.0000000	-1.0000000
0.0000000	0.0000000	-1.0000000
0.0000000	0.0000000	-1.0000000
0.0000000	0.0000000	-1.0000000
0.0000000	0.0000000	-1.0000000
0.0000000	0.0000000	-1.0000000
0.0000000	0.0000000	-1.0000000
0.0000000	0.0000000	-1.0000000
0.0000000	0.0000000	-1.0000000
[truncated: 124,000 more rows]
