# Supplementary material for: Replay as wavefronts and theta sequences as bump oscillations in a grid cell attractor network
Source: eLife. 2019 Nov 18;8:e46351. doi: 10.7554/eLife.46351 (PMC6901334; doi:10.7554/eLife.46351)
Supplement: Source code 1. [file elife-46351-code1.zip › 46351SourceCode1/traj-learn_1500.txt]

0.0001344	0.0000976	3.1918581
0.0002688	0.0001953	3.2421236
0.0004032	0.0002929	3.2923891
0.0005376	0.0003906	3.3426546
0.0006719	0.0004882	3.3929201
0.0008063	0.0005858	3.4431855
0.0009407	0.0006835	3.4934510
0.0010751	0.0007811	3.5437165
0.0012095	0.0008787	3.5939820
0.0013439	0.0009764	3.6442475
0.0014783	0.0010740	3.6945130
0.0016127	0.0011717	3.7447784
0.0017470	0.0012693	3.7950439
0.0018814	0.0013669	3.8453094
0.0020158	0.0014646	3.8955749
0.0021502	0.0015622	3.9458404
0.0022846	0.0016599	3.9961059
0.0024190	0.0017575	4.0463713
0.0025534	0.0018551	4.0966368
0.0026878	0.0019528	4.1469023
0.0028222	0.0020504	4.1971678
0.0029565	0.0021481	4.2474333
0.0030909	0.0022457	4.2976988
0.0032253	0.0023433	4.3479642
0.0033597	0.0024410	4.3982297
0.0034941	0.0025386	4.4484952
0.0036285	0.0026362	4.4987607
0.0037629	0.0027339	4.5490262
0.0038973	0.0028315	4.5992916
0.0040316	0.0029292	4.6495571
0.0041660	0.0030268	4.6998226
0.0043004	0.0031244	4.7500881
0.0044348	0.0032221	4.8003536
0.0045692	0.0033197	4.8506191
0.0047036	0.0034174	4.9008845
0.0048380	0.0035150	4.9511500
0.0049724	0.0036126	5.0014155
0.0051068	0.0037103	5.0516810
0.0052411	0.0038079	5.1019465
0.0053755	0.0039055	5.1522120
0.0055099	0.0040032	5.2024774
0.0056443	0.0041008	5.2527429
0.0057787	0.0041985	5.3030084
0.0059131	0.0042961	5.3532739
0.0060475	0.0043937	5.4035394
0.0061819	0.0044914	5.4538048
0.0063162	0.0045890	5.5040703
0.0064506	0.0046867	5.5543358
0.0065850	0.0047843	5.6046013
0.0067194	0.0048819	5.6548668
0.0068538	0.0049796	5.7051323
0.0069882	0.0050772	5.7553977
0.0071226	0.0051749	5.8056632
0.0072570	0.0052725	5.8559287
0.0073914	0.0053701	5.9061942
0.0075257	0.0054678	5.9564597
0.0076601	0.0055654	6.0067252
0.0077945	0.0056630	6.0569906
0.0079289	0.0057607	6.1072561
0.0080633	0.0058583	6.1575216
0.0081977	0.0059560	6.2077871
0.0083321	0.0060536	6.2580526
0.0084665	0.0061512	0.0251327
0.0086008	0.0062489	0.0753982
0.0087352	0.0063465	0.1256637
0.0088696	0.0064442	0.1759292
0.0090040	0.0065418	0.2261947
0.0091384	0.0066394	0.2764602
0.0092728	0.0067371	0.3267256
0.0094072	0.0068347	0.3769911
0.0095416	0.0069324	0.4272566
0.0096760	0.0070300	0.4775221
0.0098103	0.0071276	0.5277876
0.0099447	0.0072253	0.5780530
0.0100791	0.0073229	0.6283185
0.0102135	0.0074205	0.6785840
0.0103479	0.0075182	0.7288495
0.0104823	0.0076158	0.7791150
0.0106167	0.0077135	0.8293805
0.0107511	0.0078111	0.8796459
0.0108854	0.0079087	0.9299114
0.0110198	0.0080064	0.9801769
0.0111542	0.0081040	1.0304424
0.0112886	0.0082017	1.0807079
0.0114230	0.0082993	1.1309734
0.0115574	0.0083969	1.1812388
0.0116918	0.0084946	1.2315043
0.0118262	0.0085922	1.2817698
0.0119606	0.0086898	1.3320353
0.0120949	0.0087875	1.3823008
0.0122293	0.0088851	1.4325663
0.0123637	0.0089828	1.4828317
0.0124981	0.0090804	1.5330972
0.0126325	0.0091780	1.5833627
0.0127669	0.0092757	1.6336282
0.0129013	0.0093733	1.6838937
0.0130357	0.0094710	1.7341591
0.0131700	0.0095686	1.7844246
0.0133044	0.0096662	1.8346901
0.0134388	0.0097639	1.8849556
0.0135732	0.0098615	1.9352211
0.0137076	0.0099592	1.9854866
0.0138420	0.0100568	2.0357520
0.0139764	0.0101544	2.0860175
0.0141108	0.0102521	2.1362830
0.0142451	0.0103497	2.1865485
0.0143795	0.0104473	2.2368140
0.0145139	0.0105450	2.2870795
0.0146483	0.0106426	2.3373449
0.0147827	0.0107403	2.3876104
0.0149171	0.0108379	2.4378759
0.0150515	0.0109355	2.4881414
0.0151859	0.0110332	2.5384069
0.0153203	0.0111308	2.5886723
0.0154546	0.0112285	2.6389378
0.0155890	0.0113261	2.6892033
0.0157234	0.0114237	2.7394688
0.0158578	0.0115214	2.7897343
0.0159922	0.0116190	2.8399998
0.0161266	0.0117166	2.8902652
0.0162610	0.0118143	2.9405307
0.0163954	0.0119119	2.9907962
0.0165297	0.0120096	3.0410617
0.0166641	0.0121072	3.0913272
0.0167985	0.0122048	3.1415927
0.0169329	0.0123025	3.1918581
0.0170673	0.0124001	3.2421236
0.0172017	0.0124978	3.2923891
0.0173361	0.0125954	3.3426546
0.0174705	0.0126930	3.3929201
0.0176049	0.0127907	3.4431855
0.0177392	0.0128883	3.4934510
0.0178736	0.0129860	3.5437165
0.0180080	0.0130836	3.5939820
0.0181424	0.0131812	3.6442475
0.0182768	0.0132789	3.6945130
0.0184112	0.0133765	3.7447784
0.0185456	0.0134741	3.7950439
0.0186800	0.0135718	3.8453094
0.0188143	0.0136694	3.8955749
0.0189487	0.0137671	3.9458404
0.0190831	0.0138647	3.9961059
0.0192175	0.0139623	4.0463713
0.0193519	0.0140600	4.0966368
0.0194863	0.0141576	4.1469023
0.0196207	0.0142553	4.1971678
0.0197551	0.0143529	4.2474333
0.0198895	0.0144505	4.2976988
0.0200238	0.0145482	4.3479642
0.0201582	0.0146458	4.3982297
0.0202926	0.0147435	4.4484952
0.0204270	0.0148411	4.4987607
0.0205614	0.0149387	4.5490262
0.0206958	0.0150364	4.5992916
0.0208302	0.0151340	4.6495571
0.0209646	0.0152316	4.6998226
0.0210989	0.0153293	4.7500881
0.0212333	0.0154269	4.8003536
0.0213677	0.0155246	4.8506191
0.0215021	0.0156222	4.9008845
0.0216365	0.0157198	4.9511500
0.0217709	0.0158175	5.0014155
0.0219053	0.0159151	5.0516810
0.0220397	0.0160128	5.1019465
0.0221741	0.0161104	5.1522120
0.0223084	0.0162080	5.2024774
0.0224428	0.0163057	5.2527429
0.0225772	0.0164033	5.3030084
0.0227116	0.0165009	5.3532739
0.0228460	0.0165986	5.4035394
0.0229804	0.0166962	5.4538048
0.0231148	0.0167939	5.5040703
0.0232492	0.0168915	5.5543358
0.0233835	0.0169891	5.6046013
0.0235179	0.0170868	5.6548668
0.0236523	0.0171844	5.7051323
0.0237867	0.0172821	5.7553977
0.0239211	0.0173797	5.8056632
0.0240555	0.0174773	5.8559287
0.0241899	0.0175750	5.9061942
0.0243243	0.0176726	5.9564597
0.0244587	0.0177703	6.0067252
0.0245930	0.0178679	6.0569906
0.0247274	0.0179655	6.1072561
0.0248618	0.0180632	6.1575216
0.0249962	0.0181608	6.2077871
0.0251306	0.0182584	6.2580526
0.0252650	0.0183561	0.0251327
0.0253994	0.0184537	0.0753982
0.0255338	0.0185514	0.1256637
0.0256681	0.0186490	0.1759292
0.0258025	0.0187466	0.2261947
0.0259369	0.0188443	0.2764602
0.0260713	0.0189419	0.3267256
0.0262057	0.0190396	0.3769911
0.0263401	0.0191372	0.4272566
0.0264745	0.0192348	0.4775221
0.0266089	0.0193325	0.5277876
0.0267433	0.0194301	0.5780530
0.0268776	0.0195277	0.6283185
0.0270120	0.0196254	0.6785840
0.0271464	0.0197230	0.7288495
0.0272808	0.0198207	0.7791150
0.0274152	0.0199183	0.8293805
0.0275496	0.0200159	0.8796459
0.0276840	0.0201136	0.9299114
0.0278184	0.0202112	0.9801769
0.0279527	0.0203089	1.0304424
0.0280871	0.0204065	1.0807079
0.0282215	0.0205041	1.1309734
0.0283559	0.0206018	1.1812388
0.0284903	0.0206994	1.2315043
0.0286247	0.0207971	1.2817698
0.0287591	0.0208947	1.3320353
0.0288935	0.0209923	1.3823008
0.0290279	0.0210900	1.4325663
0.0291622	0.0211876	1.4828317
0.0292966	0.0212852	1.5330972
0.0294310	0.0213829	1.5833627
0.0295654	0.0214805	1.6336282
0.0296998	0.0215782	1.6838937
0.0298342	0.0216758	1.7341591
0.0299686	0.0217734	1.7844246
0.0301030	0.0218711	1.8346901
0.0302373	0.0219687	1.8849556
0.0303717	0.0220664	1.9352211
0.0305061	0.0221640	1.9854866
0.0306405	0.0222616	2.0357520
0.0307749	0.0223593	2.0860175
0.0309093	0.0224569	2.1362830
0.0310437	0.0225546	2.1865485
0.0311781	0.0226522	2.2368140
0.0313125	0.0227498	2.2870795
0.0314468	0.0228475	2.3373449
0.0315812	0.0229451	2.3876104
0.0317156	0.0230427	2.4378759
0.0318500	0.0231404	2.4881414
0.0319844	0.0232380	2.5384069
0.0321188	0.0233357	2.5886723
0.0322532	0.0234333	2.6389378
0.0323876	0.0235309	2.6892033
0.0325219	0.0236286	2.7394688
0.0326563	0.0237262	2.7897343
0.0327907	0.0238239	2.8399998
0.0329251	0.0239215	2.8902652
0.0330595	0.0240191	2.9405307
0.0331939	0.0241168	2.9907962
0.0333283	0.0242144	3.0410617
0.0334627	0.0243120	3.0913272
0.0335971	0.0244097	3.1415927
0.0337314	0.0245073	3.1918581
0.0338658	0.0246050	3.2421236
0.0340002	0.0247026	3.2923891
0.0341346	0.0248002	3.3426546
0.0342690	0.0248979	3.3929201
0.0344034	0.0249955	3.4431855
0.0345378	0.0250932	3.4934510
0.0346722	0.0251908	3.5437165
0.0348065	0.0252884	3.5939820
0.0349409	0.0253861	3.6442475
0.0350753	0.0254837	3.6945130
0.0352097	0.0255814	3.7447784
0.0353441	0.0256790	3.7950439
0.0354785	0.0257766	3.8453094
0.0356129	0.0258743	3.8955749
0.0357473	0.0259719	3.9458404
0.0358817	0.0260695	3.9961059
0.0360160	0.0261672	4.0463713
0.0361504	0.0262648	4.0966368
0.0362848	0.0263625	4.1469023
0.0364192	0.0264601	4.1971678
0.0365536	0.0265577	4.2474333
0.0366880	0.0266554	4.2976988
0.0368224	0.0267530	4.3479642
0.0369568	0.0268507	4.3982297
0.0370911	0.0269483	4.4484952
0.0372255	0.0270459	4.4987607
0.0373599	0.0271436	4.5490262
0.0374943	0.0272412	4.5992916
0.0376287	0.0273388	4.6495571
0.0377631	0.0274365	4.6998226
0.0378975	0.0275341	4.7500881
0.0380319	0.0276318	4.8003536
0.0381663	0.0277294	4.8506191
0.0383006	0.0278270	4.9008845
0.0384350	0.0279247	4.9511500
0.0385694	0.0280223	5.0014155
0.0387038	0.0281200	5.0516810
0.0388382	0.0282176	5.1019465
0.0389726	0.0283152	5.1522120
0.0391070	0.0284129	5.2024774
0.0392414	0.0285105	5.2527429
0.0393757	0.0286082	5.3030084
0.0395101	0.0287058	5.3532739
0.0396445	0.0288034	5.4035394
0.0397789	0.0289011	5.4538048
0.0399133	0.0289987	5.5040703
0.0400477	0.0290963	5.5543358
0.0401821	0.0291940	5.6046013
0.0403165	0.0292916	5.6548668
0.0404508	0.0293893	5.7051323
0.0404508	0.0293893	5.7553977
0.0404508	0.0293893	5.8056632
0.0404508	0.0293893	5.8559287
0.0404508	0.0293893	5.9061942
0.0404508	0.0293893	5.9564597
0.0404508	0.0293893	6.0067252
0.0404508	0.0293893	6.0569906
0.0404508	0.0293893	6.1072561
0.0404508	0.0293893	6.1575216
0.0404508	0.0293893	6.2077871
0.0404508	0.0293893	6.2580526
0.0404508	0.0293893	0.0251327
0.0404508	0.0293893	0.0753982
0.0404508	0.0293893	0.1256637
0.0404508	0.0293893	0.1759292
0.0404508	0.0293893	0.2261947
0.0404508	0.0293893	0.2764602
0.0404508	0.0293893	0.3267256
0.0404508	0.0293893	0.3769911
0.0404508	0.0293893	0.4272566
0.0404508	0.0293893	0.4775221
0.0404508	0.0293893	0.5277876
0.0404508	0.0293893	0.5780530
0.0404508	0.0293893	0.6283185
0.0404508	0.0293893	0.6785840
0.0404508	0.0293893	0.7288495
0.0404508	0.0293893	0.7791150
0.0404508	0.0293893	0.8293805
0.0404508	0.0293893	0.8796459
0.0404508	0.0293893	0.9299114
0.0404508	0.0293893	0.9801769
0.0404508	0.0293893	1.0304424
0.0404508	0.0293893	1.0807079
0.0404508	0.0293893	1.1309734
0.0404508	0.0293893	1.1812388
0.0404508	0.0293893	1.2315043
0.0404508	0.0293893	1.2817698
0.0404508	0.0293893	1.3320353
0.0404508	0.0293893	1.3823008
0.0404508	0.0293893	1.4325663
0.0404508	0.0293893	1.4828317
0.0404508	0.0293893	1.5330972
0.0404508	0.0293893	1.5833627
0.0404508	0.0293893	1.6336282
0.0404508	0.0293893	1.6838937
0.0404508	0.0293893	1.7341591
0.0404508	0.0293893	1.7844246
0.0404508	0.0293893	1.8346901
0.0404508	0.0293893	1.8849556
0.0404508	0.0293893	1.9352211
0.0404508	0.0293893	1.9854866
0.0404508	0.0293893	2.0357520
0.0404508	0.0293893	2.0860175
0.0404508	0.0293893	2.1362830
0.0404508	0.0293893	2.1865485
0.0404508	0.0293893	2.2368140
0.0404508	0.0293893	2.2870795
0.0404508	0.0293893	2.3373449
0.0404508	0.0293893	2.3876104
0.0404508	0.0293893	2.4378759
0.0404508	0.0293893	2.4881414
0.0404508	0.0293893	2.5384069
0.0404508	0.0293893	2.5886723
0.0404508	0.0293893	2.6389378
0.0404508	0.0293893	2.6892033
0.0404508	0.0293893	2.7394688
0.0404508	0.0293893	2.7897343
0.0404508	0.0293893	2.8399998
0.0404508	0.0293893	2.8902652
0.0404508	0.0293893	2.9405307
0.0404508	0.0293893	2.9907962
0.0404508	0.0293893	3.0410617
0.0404508	0.0293893	3.0913272
0.0404508	0.0293893	3.1415927
0.0404508	0.0293893	3.1918581
0.0404508	0.0293893	3.2421236
0.0404508	0.0293893	3.2923891
0.0404508	0.0293893	3.3426546
0.0404508	0.0293893	3.3929201
0.0404508	0.0293893	3.4431855
0.0404508	0.0293893	3.4934510
0.0404508	0.0293893	3.5437165
0.0404508	0.0293893	3.5939820
0.0404508	0.0293893	3.6442475
0.0404508	0.0293893	3.6945130
0.0404508	0.0293893	3.7447784
0.0404508	0.0293893	3.7950439
0.0404508	0.0293893	3.8453094
0.0404508	0.0293893	3.8955749
0.0404508	0.0293893	3.9458404
0.0404508	0.0293893	3.9961059
0.0404508	0.0293893	4.0463713
0.0404508	0.0293893	4.0966368
0.0404508	0.0293893	4.1469023
0.0404508	0.0293893	4.1971678
0.0404508	0.0293893	4.2474333
0.0404508	0.0293893	4.2976988
0.0404508	0.0293893	4.3479642
0.0404508	0.0293893	4.3982297
0.0404508	0.0293893	4.4484952
0.0404508	0.0293893	4.4987607
0.0404508	0.0293893	4.5490262
0.0404508	0.0293893	4.5992916
0.0404508	0.0293893	4.6495571
0.0404508	0.0293893	4.6998226
0.0404508	0.0293893	4.7500881
0.0404508	0.0293893	4.8003536
0.0404508	0.0293893	4.8506191
0.0404508	0.0293893	4.9008845
0.0404508	0.0293893	4.9511500
0.0404508	0.0293893	5.0014155
0.0404508	0.0293893	5.0516810
0.0404508	0.0293893	5.1019465
0.0404508	0.0293893	5.1522120
0.0404508	0.0293893	5.2024774
0.0404508	0.0293893	5.2527429
0.0404508	0.0293893	5.3030084
0.0404508	0.0293893	5.3532739
0.0404508	0.0293893	5.4035394
0.0404508	0.0293893	5.4538048
0.0404508	0.0293893	5.5040703
0.0404508	0.0293893	5.5543358
0.0404508	0.0293893	5.6046013
0.0404508	0.0293893	5.6548668
0.0404508	0.0293893	5.7051323
0.0404508	0.0293893	5.7553977
0.0404508	0.0293893	5.8056632
0.0404508	0.0293893	5.8559287
0.0404508	0.0293893	5.9061942
0.0404508	0.0293893	5.9564597
0.0404508	0.0293893	6.0067252
0.0404508	0.0293893	6.0569906
0.0404508	0.0293893	6.1072561
0.0404508	0.0293893	6.1575216
0.0404508	0.0293893	6.2077871
0.0404508	0.0293893	6.2580526
0.0404508	0.0293893	0.0251327
0.0404508	0.0293893	0.0753982
0.0404508	0.0293893	0.1256637
0.0404508	0.0293893	0.1759292
0.0404508	0.0293893	0.2261947
0.0404508	0.0293893	0.2764602
0.0404508	0.0293893	0.3267256
0.0404508	0.0293893	0.3769911
0.0404508	0.0293893	0.4272566
0.0404508	0.0293893	0.4775221
0.0404508	0.0293893	0.5277876
0.0404508	0.0293893	0.5780530
0.0404508	0.0293893	0.6283185
0.0404508	0.0293893	0.6785840
0.0404508	0.0293893	0.7288495
0.0404508	0.0293893	0.7791150
0.0404508	0.0293893	0.8293805
0.0404508	0.0293893	0.8796459
0.0404508	0.0293893	0.9299114
0.0404508	0.0293893	0.9801769
0.0404508	0.0293893	1.0304424
0.0404508	0.0293893	1.0807079
0.0404508	0.0293893	1.1309734
0.0404508	0.0293893	1.1812388
0.0404508	0.0293893	1.2315043
0.0404508	0.0293893	1.2817698
0.0404508	0.0293893	1.3320353
0.0404508	0.0293893	1.3823008
0.0404508	0.0293893	1.4325663
0.0404508	0.0293893	1.4828317
0.0404508	0.0293893	1.5330972
0.0404508	0.0293893	1.5833627
0.0404508	0.0293893	1.6336282
0.0404508	0.0293893	1.6838937
0.0404508	0.0293893	1.7341591
0.0404508	0.0293893	1.7844246
0.0404508	0.0293893	1.8346901
0.0404508	0.0293893	1.8849556
0.0404508	0.0293893	1.9352211
0.0404508	0.0293893	1.9854866
0.0404508	0.0293893	2.0357520
0.0404508	0.0293893	2.0860175
0.0404508	0.0293893	2.1362830
0.0404508	0.0293893	2.1865485
0.0404508	0.0293893	2.2368140
0.0404508	0.0293893	2.2870795
0.0404508	0.0293893	2.3373449
0.0404508	0.0293893	2.3876104
0.0404508	0.0293893	2.4378759
0.0404508	0.0293893	2.4881414
0.0404508	0.0293893	2.5384069
0.0404508	0.0293893	2.5886723
0.0404508	0.0293893	2.6389378
0.0404508	0.0293893	2.6892033
0.0404508	0.0293893	2.7394688
0.0404508	0.0293893	2.7897343
0.0404508	0.0293893	2.8399998
0.0404508	0.0293893	2.8902652
0.0404508	0.0293893	2.9405307
0.0404508	0.0293893	2.9907962
0.0404508	0.0293893	3.0410617
0.0404508	0.0293893	3.0913272
0.0404508	0.0293893	3.1415927
0.0404508	0.0293893	3.1918581
0.0404508	0.0293893	3.2421236
0.0404508	0.0293893	3.2923891
0.0404508	0.0293893	3.3426546
0.0404508	0.0293893	3.3929201
0.0404508	0.0293893	3.4431855
0.0404508	0.0293893	3.4934510
0.0404508	0.0293893	3.5437165
0.0404508	0.0293893	3.5939820
0.0404508	0.0293893	3.6442475
0.0404508	0.0293893	3.6945130
0.0404508	0.0293893	3.7447784
0.0404508	0.0293893	3.7950439
0.0404508	0.0293893	3.8453094
0.0404508	0.0293893	3.8955749
0.0404508	0.0293893	3.9458404
0.0404508	0.0293893	3.9961059
0.0404508	0.0293893	4.0463713
0.0404508	0.0293893	4.0966368
0.0404508	0.0293893	4.1469023
0.0404508	0.0293893	4.1971678
0.0404508	0.0293893	4.2474333
0.0404508	0.0293893	4.2976988
0.0404508	0.0293893	4.3479642
0.0404508	0.0293893	4.3982297
0.0404508	0.0293893	4.4484952
0.0404508	0.0293893	4.4987607
0.0404508	0.0293893	4.5490262
0.0404508	0.0293893	4.5992916
0.0404508	0.0293893	4.6495571
0.0404508	0.0293893	4.6998226
0.0404508	0.0293893	4.7500881
0.0404508	0.0293893	4.8003536
0.0404508	0.0293893	4.8506191
0.0404508	0.0293893	4.9008845
0.0404508	0.0293893	4.9511500
0.0404508	0.0293893	5.0014155
0.0404508	0.0293893	5.0516810
0.0404508	0.0293893	5.1019465
0.0404508	0.0293893	5.1522120
0.0404508	0.0293893	5.2024774
0.0404508	0.0293893	5.2527429
0.0404508	0.0293893	5.3030084
0.0404508	0.0293893	5.3532739
0.0404508	0.0293893	5.4035394
0.0404508	0.0293893	5.4538048
0.0404508	0.0293893	5.5040703
0.0404508	0.0293893	5.5543358
0.0404508	0.0293893	5.6046013
0.0404508	0.0293893	5.6548668
0.0404508	0.0293893	5.7051323
0.0404508	0.0293893	5.7553977
0.0404508	0.0293893	5.8056632
0.0404508	0.0293893	5.8559287
0.0404508	0.0293893	5.9061942
0.0404508	0.0293893	5.9564597
0.0404508	0.0293893	6.0067252
0.0404508	0.0293893	6.0569906
0.0404508	0.0293893	6.1072561
0.0404508	0.0293893	6.1575216
0.0404508	0.0293893	6.2077871
0.0404508	0.0293893	6.2580526
0.0404508	0.0293893	0.0251327
0.0404508	0.0293893	0.0753982
0.0404508	0.0293893	0.1256637
0.0404508	0.0293893	0.1759292
0.0404508	0.0293893	0.2261947
0.0404508	0.0293893	0.2764602
0.0404508	0.0293893	0.3267256
0.0404508	0.0293893	0.3769911
0.0404508	0.0293893	0.4272566
0.0404508	0.0293893	0.4775221
0.0404508	0.0293893	0.5277876
0.0404508	0.0293893	0.5780530
0.0404508	0.0293893	0.6283185
0.0404508	0.0293893	0.6785840
0.0404508	0.0293893	0.7288495
0.0404508	0.0293893	0.7791150
0.0404508	0.0293893	0.8293805
0.0404508	0.0293893	0.8796459
0.0404508	0.0293893	0.9299114
0.0404508	0.0293893	0.9801769
0.0404508	0.0293893	1.0304424
0.0404508	0.0293893	1.0807079
0.0404508	0.0293893	1.1309734
0.0404508	0.0293893	1.1812388
0.0404508	0.0293893	1.2315043
0.0404508	0.0293893	1.2817698
0.0404508	0.0293893	1.3320353
0.0404508	0.0293893	1.3823008
0.0404508	0.0293893	1.4325663
0.0404508	0.0293893	1.4828317
0.0404508	0.0293893	1.5330972
0.0404508	0.0293893	1.5833627
0.0404508	0.0293893	1.6336282
0.0404508	0.0293893	1.6838937
0.0404508	0.0293893	1.7341591
0.0404508	0.0293893	1.7844246
0.0404508	0.0293893	1.8346901
0.0404508	0.0293893	1.8849556
0.0404508	0.0293893	1.9352211
0.0404508	0.0293893	1.9854866
0.0404508	0.0293893	2.0357520
0.0404508	0.0293893	2.0860175
0.0404508	0.0293893	2.1362830
0.0404508	0.0293893	2.1865485
0.0404508	0.0293893	2.2368140
0.0404508	0.0293893	2.2870795
0.0404508	0.0293893	2.3373449
0.0404508	0.0293893	2.3876104
0.0404508	0.0293893	2.4378759
0.0404508	0.0293893	2.4881414
0.0404508	0.0293893	2.5384069
0.0404508	0.0293893	2.5886723
0.0404508	0.0293893	2.6389378
0.0404508	0.0293893	2.6892033
0.0404508	0.0293893	2.7394688
0.0404508	0.0293893	2.7897343
0.0404508	0.0293893	2.8399998
0.0404508	0.0293893	2.8902652
0.0404508	0.0293893	2.9405307
0.0404508	0.0293893	2.9907962
0.0404508	0.0293893	3.0410617
0.0404508	0.0293893	3.0913272
0.0404508	0.0293893	3.1415927
0.0404508	0.0293893	3.1918581
0.0404508	0.0293893	3.2421236
0.0404508	0.0293893	3.2923891
0.0404508	0.0293893	3.3426546
0.0404508	0.0293893	3.3929201
0.0404508	0.0293893	3.4431855
0.0404508	0.0293893	3.4934510
0.0404508	0.0293893	3.5437165
0.0404508	0.0293893	3.5939820
0.0404508	0.0293893	3.6442475
0.0404508	0.0293893	3.6945130
0.0404508	0.0293893	3.7447784
0.0404508	0.0293893	3.7950439
0.0404508	0.0293893	3.8453094
0.0404508	0.0293893	3.8955749
0.0404508	0.0293893	3.9458404
0.0404508	0.0293893	3.9961059
0.0404508	0.0293893	4.0463713
0.0404508	0.0293893	4.0966368
0.0404508	0.0293893	4.1469023
0.0404508	0.0293893	4.1971678
0.0404508	0.0293893	4.2474333
0.0404508	0.0293893	4.2976988
0.0404508	0.0293893	4.3479642
0.0404508	0.0293893	4.3982297
0.0404508	0.0293893	4.4484952
0.0404508	0.0293893	4.4987607
0.0404508	0.0293893	4.5490262
0.0404508	0.0293893	4.5992916
0.0404508	0.0293893	4.6495571
0.0404508	0.0293893	4.6998226
0.0404508	0.0293893	4.7500881
0.0404508	0.0293893	4.8003536
0.0404508	0.0293893	4.8506191
0.0404508	0.0293893	4.9008845
0.0404508	0.0293893	4.9511500
0.0404508	0.0293893	5.0014155
0.0404508	0.0293893	5.0516810
0.0404508	0.0293893	5.1019465
0.0404508	0.0293893	5.1522120
0.0404508	0.0293893	5.2024774
0.0404508	0.0293893	5.2527429
0.0404508	0.0293893	5.3030084
0.0404508	0.0293893	5.3532739
0.0404508	0.0293893	5.4035394
0.0404508	0.0293893	5.4538048
0.0404508	0.0293893	5.5040703
0.0404508	0.0293893	5.5543358
0.0404508	0.0293893	5.6046013
0.0404508	0.0293893	5.6548668
0.0404508	0.0293893	5.7051323
0.0404508	0.0293893	5.7553977
0.0404508	0.0293893	5.8056632
0.0404508	0.0293893	5.8559287
0.0404508	0.0293893	5.9061942
0.0404508	0.0293893	5.9564597
0.0404508	0.0293893	6.0067252
0.0404508	0.0293893	6.0569906
0.0404508	0.0293893	6.1072561
0.0404508	0.0293893	6.1575216
0.0404508	0.0293893	6.2077871
0.0404508	0.0293893	6.2580526
0.0404508	0.0293893	0.0251327
0.0404508	0.0293893	0.0753982
0.0404508	0.0293893	0.1256637
0.0404508	0.0293893	0.1759292
0.0404508	0.0293893	0.2261947
0.0404508	0.0293893	0.2764602
0.0404508	0.0293893	0.3267256
0.0404508	0.0293893	0.3769911
0.0404508	0.0293893	0.4272566
0.0404508	0.0293893	0.4775221
0.0404508	0.0293893	0.5277876
0.0404508	0.0293893	0.5780530
0.0404508	0.0293893	0.6283185
0.0404508	0.0293893	0.6785840
0.0404508	0.0293893	0.7288495
0.0404508	0.0293893	0.7791150
0.0404508	0.0293893	0.8293805
0.0404508	0.0293893	0.8796459
0.0404508	0.0293893	0.9299114
0.0404508	0.0293893	0.9801769
0.0404508	0.0293893	1.0304424
0.0404508	0.0293893	1.0807079
0.0404508	0.0293893	1.1309734
0.0404508	0.0293893	1.1812388
0.0404508	0.0293893	1.2315043
0.0404508	0.0293893	1.2817698
0.0404508	0.0293893	1.3320353
0.0404508	0.0293893	1.3823008
0.0404508	0.0293893	1.4325663
0.0404508	0.0293893	1.4828317
0.0404508	0.0293893	1.5330972
0.0404508	0.0293893	1.5833627
0.0404508	0.0293893	1.6336282
0.0404508	0.0293893	1.6838937
0.0404508	0.0293893	1.7341591
0.0404508	0.0293893	1.7844246
0.0404508	0.0293893	1.8346901
0.0404508	0.0293893	1.8849556
0.0404508	0.0293893	1.9352211
0.0404508	0.0293893	1.9854866
0.0404508	0.0293893	2.0357520
0.0404508	0.0293893	2.0860175
0.0404508	0.0293893	2.1362830
0.0404508	0.0293893	2.1865485
0.0404508	0.0293893	2.2368140
0.0404508	0.0293893	2.2870795
0.0404508	0.0293893	2.3373449
0.0404508	0.0293893	2.3876104
0.0404508	0.0293893	2.4378759
0.0404508	0.0293893	2.4881414
0.0404508	0.0293893	2.5384069
0.0404508	0.0293893	2.5886723
0.0404508	0.0293893	2.6389378
0.0404508	0.0293893	2.6892033
0.0404508	0.0293893	2.7394688
0.0404508	0.0293893	2.7897343
0.0404508	0.0293893	2.8399998
0.0404508	0.0293893	2.8902652
0.0404508	0.0293893	2.9405307
0.0404508	0.0293893	2.9907962
0.0404508	0.0293893	3.0410617
0.0404508	0.0293893	3.0913272
0.0404508	0.0293893	3.1415927
0.0404508	0.0293893	3.1918581
0.0404508	0.0293893	3.2421236
0.0404508	0.0293893	3.2923891
0.0404508	0.0293893	3.3426546
0.0404508	0.0293893	3.3929201
0.0404508	0.0293893	3.4431855
0.0404508	0.0293893	3.4934510
0.0404508	0.0293893	3.5437165
0.0404508	0.0293893	3.5939820
0.0404508	0.0293893	3.6442475
0.0404508	0.0293893	3.6945130
0.0404508	0.0293893	3.7447784
0.0404508	0.0293893	3.7950439
0.0404508	0.0293893	3.8453094
0.0404508	0.0293893	3.8955749
0.0404508	0.0293893	3.9458404
0.0404508	0.0293893	3.9961059
0.0404508	0.0293893	4.0463713
0.0404508	0.0293893	4.0966368
0.0404508	0.0293893	4.1469023
0.0404508	0.0293893	4.1971678
0.0404508	0.0293893	4.2474333
0.0404508	0.0293893	4.2976988
0.0404508	0.0293893	4.3479642
0.0404508	0.0293893	4.3982297
0.0404508	0.0293893	4.4484952
0.0404508	0.0293893	4.4987607
0.0404508	0.0293893	4.5490262
0.0404508	0.0293893	4.5992916
0.0404508	0.0293893	4.6495571
0.0404508	0.0293893	4.6998226
0.0404508	0.0293893	4.7500881
0.0404508	0.0293893	4.8003536
0.0404508	0.0293893	4.8506191
0.0404508	0.0293893	4.9008845
0.0404508	0.0293893	4.9511500
0.0404508	0.0293893	5.0014155
0.0404508	0.0293893	5.0516810
0.0404508	0.0293893	5.1019465
0.0404508	0.0293893	5.1522120
0.0404508	0.0293893	5.2024774
0.0404508	0.0293893	5.2527429
0.0404508	0.0293893	5.3030084
0.0404508	0.0293893	5.3532739
0.0404508	0.0293893	5.4035394
0.0404508	0.0293893	5.4538048
0.0404508	0.0293893	5.5040703
0.0404508	0.0293893	5.5543358
0.0404508	0.0293893	5.6046013
0.0404508	0.0293893	5.6548668
0.0404508	0.0293893	5.7051323
0.0404508	0.0293893	5.7553977
0.0404508	0.0293893	5.8056632
0.0404508	0.0293893	5.8559287
0.0404508	0.0293893	5.9061942
0.0404508	0.0293893	5.9564597
0.0404508	0.0293893	6.0067252
0.0404508	0.0293893	6.0569906
0.0404508	0.0293893	6.1072561
0.0404508	0.0293893	6.1575216
0.0404508	0.0293893	6.2077871
0.0404508	0.0293893	6.2580526
0.0404508	0.0293893	0.0251327
0.0404508	0.0293893	0.0753982
0.0404508	0.0293893	0.1256637
0.0404508	0.0293893	0.1759292
0.0404508	0.0293893	0.2261947
0.0404508	0.0293893	0.2764602
0.0404508	0.0293893	0.3267256
0.0404508	0.0293893	0.3769911
0.0404508	0.0293893	0.4272566
0.0404508	0.0293893	0.4775221
0.0404508	0.0293893	0.5277876
0.0404508	0.0293893	0.5780530
0.0404508	0.0293893	0.6283185
0.0404508	0.0293893	0.6785840
0.0404508	0.0293893	0.7288495
0.0404508	0.0293893	0.7791150
0.0404508	0.0293893	0.8293805
0.0404508	0.0293893	0.8796459
0.0404508	0.0293893	0.9299114
0.0404508	0.0293893	0.9801769
0.0404508	0.0293893	1.0304424
0.0404508	0.0293893	1.0807079
0.0404508	0.0293893	1.1309734
0.0404508	0.0293893	1.1812388
0.0404508	0.0293893	1.2315043
0.0404508	0.0293893	1.2817698
0.0404508	0.0293893	1.3320353
0.0404508	0.0293893	1.3823008
0.0404508	0.0293893	1.4325663
0.0404508	0.0293893	1.4828317
0.0404508	0.0293893	1.5330972
0.0404508	0.0293893	1.5833627
0.0404508	0.0293893	1.6336282
0.0404508	0.0293893	1.6838937
0.0404508	0.0293893	1.7341591
0.0404508	0.0293893	1.7844246
0.0404508	0.0293893	1.8346901
0.0404508	0.0293893	1.8849556
0.0404508	0.0293893	1.9352211
0.0404508	0.0293893	1.9854866
0.0404508	0.0293893	2.0357520
0.0404508	0.0293893	2.0860175
0.0404508	0.0293893	2.1362830
0.0404508	0.0293893	2.1865485
0.0404508	0.0293893	2.2368140
0.0404508	0.0293893	2.2870795
0.0404508	0.0293893	2.3373449
0.0404508	0.0293893	2.3876104
0.0404508	0.0293893	2.4378759
0.0404508	0.0293893	2.4881414
0.0404508	0.0293893	2.5384069
0.0404508	0.0293893	2.5886723
0.0404508	0.0293893	2.6389378
0.0404508	0.0293893	2.6892033
0.0404508	0.0293893	2.7394688
0.0404508	0.0293893	2.7897343
0.0404508	0.0293893	2.8399998
0.0404508	0.0293893	2.8902652
0.0404508	0.0293893	2.9405307
0.0404508	0.0293893	2.9907962
0.0404508	0.0293893	3.0410617
0.0404508	0.0293893	3.0913272
0.0404508	0.0293893	3.1415927
0.0404508	0.0293893	3.1918581
0.0404508	0.0293893	3.2421236
0.0404508	0.0293893	3.2923891
0.0404508	0.0293893	3.3426546
0.0404508	0.0293893	3.3929201
0.0404508	0.0293893	3.4431855
0.0404508	0.0293893	3.4934510
0.0404508	0.0293893	3.5437165
0.0404508	0.0293893	3.5939820
0.0404508	0.0293893	3.6442475
0.0404508	0.0293893	3.6945130
0.0404508	0.0293893	3.7447784
0.0404508	0.0293893	3.7950439
0.0404508	0.0293893	3.8453094
0.0404508	0.0293893	3.8955749
0.0404508	0.0293893	3.9458404
0.0404508	0.0293893	3.9961059
0.0404508	0.0293893	4.0463713
0.0404508	0.0293893	4.0966368
0.0404508	0.0293893	4.1469023
0.0404508	0.0293893	4.1971678
0.0404508	0.0293893	4.2474333
0.0404508	0.0293893	4.2976988
0.0404508	0.0293893	4.3479642
0.0404508	0.0293893	4.3982297
0.0404508	0.0293893	4.4484952
0.0404508	0.0293893	4.4987607
0.0404508	0.0293893	4.5490262
0.0404508	0.0293893	4.5992916
0.0404508	0.0293893	4.6495571
0.0404508	0.0293893	4.6998226
0.0404508	0.0293893	4.7500881
0.0404508	0.0293893	4.8003536
0.0404508	0.0293893	4.8506191
0.0404508	0.0293893	4.9008845
0.0404508	0.0293893	4.9511500
0.0404508	0.0293893	5.0014155
0.0404508	0.0293893	5.0516810
0.0404508	0.0293893	5.1019465
0.0404508	0.0293893	5.1522120
0.0404508	0.0293893	5.2024774
0.0404508	0.0293893	5.2527429
0.0404508	0.0293893	5.3030084
0.0404508	0.0293893	5.3532739
0.0404508	0.0293893	5.4035394
0.0404508	0.0293893	5.4538048
0.0404508	0.0293893	5.5040703
0.0404508	0.0293893	5.5543358
0.0404508	0.0293893	5.6046013
0.0404508	0.0293893	5.6548668
0.0404508	0.0293893	5.7051323
0.0404508	0.0293893	5.7553977
0.0404508	0.0293893	5.8056632
0.0404508	0.0293893	5.8559287
0.0404508	0.0293893	5.9061942
0.0404508	0.0293893	5.9564597
0.0404508	0.0293893	6.0067252
0.0404508	0.0293893	6.0569906
0.0404508	0.0293893	6.1072561
0.0404508	0.0293893	6.1575216
0.0404508	0.0293893	6.2077871
0.0404508	0.0293893	6.2580526
0.0404508	0.0293893	0.0251327
0.0404508	0.0293893	0.0753982
0.0404508	0.0293893	0.1256637
0.0404508	0.0293893	0.1759292
0.0404508	0.0293893	0.2261947
0.0404508	0.0293893	0.2764602
0.0404508	0.0293893	0.3267256
0.0404508	0.0293893	0.3769911
0.0404508	0.0293893	0.4272566
0.0404508	0.0293893	0.4775221
0.0404508	0.0293893	0.5277876
0.0404508	0.0293893	0.5780530
0.0404508	0.0293893	0.6283185
0.0404508	0.0293893	0.6785840
0.0404508	0.0293893	0.7288495
0.0404508	0.0293893	0.7791150
0.0404508	0.0293893	0.8293805
0.0404508	0.0293893	0.8796459
0.0404508	0.0293893	0.9299114
0.0404508	0.0293893	0.9801769
0.0404508	0.0293893	1.0304424
0.0404508	0.0293893	1.0807079
0.0404508	0.0293893	1.1309734
0.0404508	0.0293893	1.1812388
0.0404508	0.0293893	1.2315043
0.0404508	0.0293893	1.2817698
0.0404508	0.0293893	1.3320353
0.0404508	0.0293893	1.3823008
0.0404508	0.0293893	1.4325663
0.0404508	0.0293893	1.4828317
0.0404508	0.0293893	1.5330972
0.0404508	0.0293893	1.5833627
0.0404508	0.0293893	1.6336282
0.0404508	0.0293893	1.6838937
0.0404508	0.0293893	1.7341591
0.0404508	0.0293893	1.7844246
0.0404508	0.0293893	1.8346901
0.0404508	0.0293893	1.8849556
0.0404508	0.0293893	1.9352211
0.0404508	0.0293893	1.9854866
0.0404508	0.0293893	2.0357520
0.0404508	0.0293893	2.0860175
0.0404508	0.0293893	2.1362830
0.0404508	0.0293893	2.1865485
0.0404508	0.0293893	2.2368140
0.0404508	0.0293893	2.2870795
0.0404508	0.0293893	2.3373449
0.0404508	0.0293893	2.3876104
0.0404508	0.0293893	2.4378759
0.0404508	0.0293893	2.4881414
0.0404508	0.0293893	2.5384069
0.0404508	0.0293893	2.5886723
0.0404508	0.0293893	2.6389378
0.0404508	0.0293893	2.6892033
0.0404508	0.0293893	2.7394688
0.0404508	0.0293893	2.7897343
0.0404508	0.0293893	2.8399998
0.0404508	0.0293893	2.8902652
0.0404508	0.0293893	2.9405307
0.0404508	0.0293893	2.9907962
0.0404508	0.0293893	3.0410617
0.0404508	0.0293893	3.0913272
0.0404508	0.0293893	3.1415927
0.0404508	0.0293893	3.1918581
0.0404508	0.0293893	3.2421236
0.0404508	0.0293893	3.2923891
0.0404508	0.0293893	3.3426546
0.0404508	0.0293893	3.3929201
0.0404508	0.0293893	3.4431855
0.0404508	0.0293893	3.4934510
0.0404508	0.0293893	3.5437165
0.0404508	0.0293893	3.5939820
0.0404508	0.0293893	3.6442475
0.0404508	0.0293893	3.6945130
0.0404508	0.0293893	3.7447784
0.0404508	0.0293893	3.7950439
0.0404508	0.0293893	3.8453094
0.0404508	0.0293893	3.8955749
0.0404508	0.0293893	3.9458404
0.0404508	0.0293893	3.9961059
0.0404508	0.0293893	4.0463713
0.0404508	0.0293893	4.0966368
0.0404508	0.0293893	4.1469023
0.0404508	0.0293893	4.1971678
0.0404508	0.0293893	4.2474333
0.0404508	0.0293893	4.2976988
0.0404508	0.0293893	4.3479642
0.0404508	0.0293893	4.3982297
0.0404508	0.0293893	4.4484952
0.0404508	0.0293893	4.4987607
0.0404508	0.0293893	4.5490262
0.0404508	0.0293893	4.5992916
0.0404508	0.0293893	4.6495571
0.0404508	0.0293893	4.6998226
0.0404508	0.0293893	4.7500881
0.0404508	0.0293893	4.8003536
0.0404508	0.0293893	4.8506191
0.0404508	0.0293893	4.9008845
0.0404508	0.0293893	4.9511500
0.0404508	0.0293893	5.0014155
0.0404508	0.0293893	5.0516810
0.0404508	0.0293893	5.1019465
0.0404508	0.0293893	5.1522120
0.0404508	0.0293893	5.2024774
0.0404508	0.0293893	5.2527429
0.0404508	0.0293893	5.3030084
0.0404508	0.0293893	5.3532739
0.0404508	0.0293893	5.4035394
0.0404508	0.0293893	5.4538048
0.0404508	0.0293893	5.5040703
0.0404508	0.0293893	5.5543358
0.0404508	0.0293893	5.6046013
0.0404508	0.0293893	5.6548668
0.0404508	0.0293893	5.7051323
0.0404508	0.0293893	5.7553977
0.0404508	0.0293893	5.8056632
0.0404508	0.0293893	5.8559287
0.0404508	0.0293893	5.9061942
0.0404508	0.0293893	5.9564597
0.0404508	0.0293893	6.0067252
0.0404508	0.0293893	6.0569906
0.0404508	0.0293893	6.1072561
0.0404508	0.0293893	6.1575216
0.0404508	0.0293893	6.2077871
0.0404508	0.0293893	6.2580526
0.0404508	0.0293893	0.0251327
0.0404508	0.0293893	0.0753982
0.0404508	0.0293893	0.1256637
0.0404508	0.0293893	0.1759292
0.0404508	0.0293893	0.2261947
0.0404508	0.0293893	0.2764602
0.0404508	0.0293893	0.3267256
0.0404508	0.0293893	0.3769911
0.0404508	0.0293893	0.4272566
0.0404508	0.0293893	0.4775221
0.0404508	0.0293893	0.5277876
0.0404508	0.0293893	0.5780530
0.0404508	0.0293893	0.6283185
0.0404508	0.0293893	0.6785840
0.0404508	0.0293893	0.7288495
0.0404508	0.0293893	0.7791150
0.0404508	0.0293893	0.8293805
0.0404508	0.0293893	0.8796459
0.0404508	0.0293893	0.9299114
0.0404508	0.0293893	0.9801769
0.0404508	0.0293893	1.0304424
0.0404508	0.0293893	1.0807079
0.0404508	0.0293893	1.1309734
0.0404508	0.0293893	1.1812388
0.0404508	0.0293893	1.2315043
0.0404508	0.0293893	1.2817698
0.0404508	0.0293893	1.3320353
0.0404508	0.0293893	1.3823008
0.0404508	0.0293893	1.4325663
0.0404508	0.0293893	1.4828317
0.0404508	0.0293893	1.5330972
0.0404508	0.0293893	1.5833627
0.0404508	0.0293893	1.6336282
0.0404508	0.0293893	1.6838937
0.0404508	0.0293893	1.7341591
0.0404508	0.0293893	1.7844246
0.0404508	0.0293893	1.8346901
0.0404508	0.0293893	1.8849556
0.0404508	0.0293893	1.9352211
0.0404508	0.0293893	1.9854866
0.0404508	0.0293893	2.0357520
0.0404508	0.0293893	2.0860175
0.0404508	0.0293893	2.1362830
0.0404508	0.0293893	2.1865485
0.0404508	0.0293893	2.2368140
0.0404508	0.0293893	2.2870795
0.0404508	0.0293893	2.3373449
0.0404508	0.0293893	2.3876104
0.0404508	0.0293893	2.4378759
0.0404508	0.0293893	2.4881414
0.0404508	0.0293893	2.5384069
0.0404508	0.0293893	2.5886723
0.0404508	0.0293893	2.6389378
0.0404508	0.0293893	2.6892033
0.0404508	0.0293893	2.7394688
0.0404508	0.0293893	2.7897343
0.0404508	0.0293893	2.8399998
0.0404508	0.0293893	2.8902652
0.0404508	0.0293893	2.9405307
0.0404508	0.0293893	2.9907962
0.0404508	0.0293893	3.0410617
0.0404508	0.0293893	3.0913272
0.0404508	0.0293893	3.1415927
0.0404508	0.0293893	3.1918581
0.0404508	0.0293893	3.2421236
0.0404508	0.0293893	3.2923891
0.0404508	0.0293893	3.3426546
0.0404508	0.0293893	3.3929201
0.0404508	0.0293893	3.4431855
0.0404508	0.0293893	3.4934510
0.0404508	0.0293893	3.5437165
0.0404508	0.0293893	3.5939820
0.0404508	0.0293893	3.6442475
0.0404508	0.0293893	3.6945130
0.0404508	0.0293893	3.7447784
0.0404508	0.0293893	3.7950439
0.0404508	0.0293893	3.8453094
0.0404508	0.0293893	3.8955749
0.0404508	0.0293893	3.9458404
0.0404508	0.0293893	3.9961059
0.0404508	0.0293893	4.0463713
0.0404508	0.0293893	4.0966368
0.0404508	0.0293893	4.1469023
0.0404508	0.0293893	4.1971678
0.0404508	0.0293893	4.2474333
0.0404508	0.0293893	4.2976988
0.0404508	0.0293893	4.3479642
0.0404508	0.0293893	4.3982297
0.0404508	0.0293893	4.4484952
0.0404508	0.0293893	4.4987607
0.0404508	0.0293893	4.5490262
0.0404508	0.0293893	4.5992916
0.0404508	0.0293893	4.6495571
0.0404508	0.0293893	4.6998226
0.0404508	0.0293893	4.7500881
0.0404508	0.0293893	4.8003536
0.0404508	0.0293893	4.8506191
0.0404508	0.0293893	4.9008845
0.0404508	0.0293893	4.9511500
0.0404508	0.0293893	5.0014155
0.0404508	0.0293893	5.0516810
0.0404508	0.0293893	5.1019465
0.0404508	0.0293893	5.1522120
0.0404508	0.0293893	5.2024774
0.0404508	0.0293893	5.2527429
0.0404508	0.0293893	5.3030084
0.0404508	0.0293893	5.3532739
0.0404508	0.0293893	5.4035394
0.0404508	0.0293893	5.4538048
0.0404508	0.0293893	5.5040703
0.0404508	0.0293893	5.5543358
0.0404508	0.0293893	5.6046013
0.0404508	0.0293893	5.6548668
0.0404508	0.0293893	5.7051323
0.0404508	0.0293893	5.7553977
0.0404508	0.0293893	5.8056632
0.0404508	0.0293893	5.8559287
0.0404508	0.0293893	5.9061942
0.0404508	0.0293893	5.9564597
0.0404508	0.0293893	6.0067252
0.0404508	0.0293893	6.0569906
0.0404508	0.0293893	6.1072561
0.0404508	0.0293893	6.1575216
0.0404508	0.0293893	6.2077871
0.0404508	0.0293893	6.2580526
0.0404508	0.0293893	0.0251327
0.0404508	0.0293893	0.0753982
0.0404508	0.0293893	0.1256637
0.0404508	0.0293893	0.1759292
0.0404508	0.0293893	0.2261947
0.0404508	0.0293893	0.2764602
0.0404508	0.0293893	0.3267256
0.0404508	0.0293893	0.3769911
0.0404508	0.0293893	0.4272566
0.0404508	0.0293893	0.4775221
0.0404508	0.0293893	0.5277876
0.0404508	0.0293893	0.5780530
0.0404508	0.0293893	0.6283185
0.0403165	0.0292916	0.6785840
0.0401821	0.0291940	0.7288495
0.0400477	0.0290963	0.7791150
0.0399133	0.0289987	0.8293805
0.0397789	0.0289011	0.8796459
0.0396445	0.0288034	0.9299114
0.0395101	0.0287058	0.9801769
0.0393757	0.0286082	1.0304424
0.0392414	0.0285105	1.0807079
0.0391070	0.0284129	1.1309734
0.0389726	0.0283152	1.1812388
0.0388382	0.0282176	1.2315043
0.0387038	0.0281200	1.2817698
0.0385694	0.0280223	1.3320353
0.0384350	0.0279247	1.3823008
0.0383006	0.0278270	1.4325663
0.0381663	0.0277294	1.4828317
0.0380319	0.0276318	1.5330972
0.0378975	0.0275341	1.5833627
0.0377631	0.0274365	1.6336282
0.0376287	0.0273388	1.6838937
0.0374943	0.0272412	1.7341591
0.0373599	0.0271436	1.7844246
0.0372255	0.0270459	1.8346901
0.0370911	0.0269483	1.8849556
0.0369568	0.0268507	1.9352211
0.0368224	0.0267530	1.9854866
0.0366880	0.0266554	2.0357520
0.0365536	0.0265577	2.0860175
0.0364192	0.0264601	2.1362830
0.0362848	0.0263625	2.1865485
0.0361504	0.0262648	2.2368140
0.0360160	0.0261672	2.2870795
0.0358817	0.0260695	2.3373449
0.0357473	0.0259719	2.3876104
0.0356129	0.0258743	2.4378759
0.0354785	0.0257766	2.4881414
0.0353441	0.0256790	2.5384069
0.0352097	0.0255814	2.5886723
0.0350753	0.0254837	2.6389378
0.0349409	0.0253861	2.6892033
0.0348065	0.0252884	2.7394688
0.0346722	0.0251908	2.7897343
0.0345378	0.0250932	2.8399998
0.0344034	0.0249955	2.8902652
0.0342690	0.0248979	2.9405307
0.0341346	0.0248002	2.9907962
0.0340002	0.0247026	3.0410617
0.0338658	0.0246050	3.0913272
0.0337314	0.0245073	3.1415927
0.0335971	0.0244097	3.1918581
0.0334627	0.0243120	3.2421236
0.0333283	0.0242144	3.2923891
0.0331939	0.0241168	3.3426546
0.0330595	0.0240191	3.3929201
0.0329251	0.0239215	3.4431855
0.0327907	0.0238239	3.4934510
0.0326563	0.0237262	3.5437165
0.0325219	0.0236286	3.5939820
0.0323876	0.0235309	3.6442475
0.0322532	0.0234333	3.6945130
0.0321188	0.0233357	3.7447784
0.0319844	0.0232380	3.7950439
0.0318500	0.0231404	3.8453094
0.0317156	0.0230427	3.8955749
0.0315812	0.0229451	3.9458404
0.0314468	0.0228475	3.9961059
0.0313125	0.0227498	4.0463713
0.0311781	0.0226522	4.0966368
0.0310437	0.0225546	4.1469023
0.0309093	0.0224569	4.1971678
0.0307749	0.0223593	4.2474333
0.0306405	0.0222616	4.2976988
0.0305061	0.0221640	4.3479642
0.0303717	0.0220664	4.3982297
0.0302373	0.0219687	4.4484952
0.0301030	0.0218711	4.4987607
0.0299686	0.0217734	4.5490262
0.0298342	0.0216758	4.5992916
0.0296998	0.0215782	4.6495571
0.0295654	0.0214805	4.6998226
0.0294310	0.0213829	4.7500881
0.0292966	0.0212852	4.8003536
0.0291622	0.0211876	4.8506191
0.0290279	0.0210900	4.9008845
0.0288935	0.0209923	4.9511500
0.0287591	0.0208947	5.0014155
0.0286247	0.0207971	5.0516810
0.0284903	0.0206994	5.1019465
0.0283559	0.0206018	5.1522120
0.0282215	0.0205041	5.2024774
0.0280871	0.0204065	5.2527429
0.0279527	0.0203089	5.3030084
0.0278184	0.0202112	5.3532739
0.0276840	0.0201136	5.4035394
0.0275496	0.0200159	5.4538048
0.0274152	0.0199183	5.5040703
0.0272808	0.0198207	5.5543358
0.0271464	0.0197230	5.6046013
0.0270120	0.0196254	5.6548668
0.0268776	0.0195277	5.7051323
0.0267433	0.0194301	5.7553977
0.0266089	0.0193325	5.8056632
0.0264745	0.0192348	5.8559287
0.0263401	0.0191372	5.9061942
0.0262057	0.0190396	5.9564597
0.0260713	0.0189419	6.0067252
0.0259369	0.0188443	6.0569906
0.0258025	0.0187466	6.1072561
0.0256681	0.0186490	6.1575216
0.0255338	0.0185514	6.2077871
0.0253994	0.0184537	6.2580526
0.0252650	0.0183561	0.0251327
0.0251306	0.0182584	0.0753982
0.0249962	0.0181608	0.1256637
0.0248618	0.0180632	0.1759292
0.0247274	0.0179655	0.2261947
0.0245930	0.0178679	0.2764602
0.0244587	0.0177703	0.3267256
0.0243243	0.0176726	0.3769911
0.0241899	0.0175750	0.4272566
0.0240555	0.0174773	0.4775221
0.0239211	0.0173797	0.5277876
0.0237867	0.0172821	0.5780530
0.0236523	0.0171844	0.6283185
0.0235179	0.0170868	0.6785840
0.0233835	0.0169891	0.7288495
0.0232492	0.0168915	0.7791150
0.0231148	0.0167939	0.8293805
0.0229804	0.0166962	0.8796459
0.0228460	0.0165986	0.9299114
0.0227116	0.0165009	0.9801769
0.0225772	0.0164033	1.0304424
0.0224428	0.0163057	1.0807079
0.0223084	0.0162080	1.1309734
0.0221741	0.0161104	1.1812388
0.0220397	0.0160128	1.2315043
0.0219053	0.0159151	1.2817698
0.0217709	0.0158175	1.3320353
0.0216365	0.0157198	1.3823008
0.0215021	0.0156222	1.4325663
0.0213677	0.0155246	1.4828317
0.0212333	0.0154269	1.5330972
0.0210989	0.0153293	1.5833627
0.0209646	0.0152316	1.6336282
0.0208302	0.0151340	1.6838937
0.0206958	0.0150364	1.7341591
0.0205614	0.0149387	1.7844246
0.0204270	0.0148411	1.8346901
0.0202926	0.0147435	1.8849556
0.0201582	0.0146458	1.9352211
0.0200238	0.0145482	1.9854866
0.0198895	0.0144505	2.0357520
0.0197551	0.0143529	2.0860175
0.0196207	0.0142553	2.1362830
0.0194863	0.0141576	2.1865485
0.0193519	0.0140600	2.2368140
0.0192175	0.0139623	2.2870795
0.0190831	0.0138647	2.3373449
0.0189487	0.0137671	2.3876104
0.0188143	0.0136694	2.4378759
0.0186800	0.0135718	2.4881414
0.0185456	0.0134741	2.5384069
0.0184112	0.0133765	2.5886723
0.0182768	0.0132789	2.6389378
0.0181424	0.0131812	2.6892033
0.0180080	0.0130836	2.7394688
0.0178736	0.0129860	2.7897343
0.0177392	0.0128883	2.8399998
0.0176049	0.0127907	2.8902652
0.0174705	0.0126930	2.9405307
0.0173361	0.0125954	2.9907962
0.0172017	0.0124978	3.0410617
0.0170673	0.0124001	3.0913272
0.0169329	0.0123025	3.1415927
0.0167985	0.0122048	3.1918581
0.0166641	0.0121072	3.2421236
0.0165297	0.0120096	3.2923891
0.0163954	0.0119119	3.3426546
0.0162610	0.0118143	3.3929201
0.0161266	0.0117166	3.4431855
0.0159922	0.0116190	3.4934510
0.0158578	0.0115214	3.5437165
0.0157234	0.0114237	3.5939820
0.0155890	0.0113261	3.6442475
0.0154546	0.0112285	3.6945130
0.0153203	0.0111308	3.7447784
0.0151859	0.0110332	3.7950439
0.0150515	0.0109355	3.8453094
0.0149171	0.0108379	3.8955749
0.0147827	0.0107403	3.9458404
0.0146483	0.0106426	3.9961059
0.0145139	0.0105450	4.0463713
0.0143795	0.0104473	4.0966368
0.0142451	0.0103497	4.1469023
0.0141108	0.0102521	4.1971678
0.0139764	0.0101544	4.2474333
0.0138420	0.0100568	4.2976988
0.0137076	0.0099592	4.3479642
0.0135732	0.0098615	4.3982297
0.0134388	0.0097639	4.4484952
0.0133044	0.0096662	4.4987607
0.0131700	0.0095686	4.5490262
0.0130357	0.0094710	4.5992916
0.0129013	0.0093733	4.6495571
0.0127669	0.0092757	4.6998226
0.0126325	0.0091780	4.7500881
0.0124981	0.0090804	4.8003536
0.0123637	0.0089828	4.8506191
0.0122293	0.0088851	4.9008845
0.0120949	0.0087875	4.9511500
0.0119606	0.0086898	5.0014155
0.0118262	0.0085922	5.0516810
0.0116918	0.0084946	5.1019465
0.0115574	0.0083969	5.1522120
0.0114230	0.0082993	5.2024774
0.0112886	0.0082017	5.2527429
0.0111542	0.0081040	5.3030084
0.0110198	0.0080064	5.3532739
0.0108854	0.0079087	5.4035394
0.0107511	0.0078111	5.4538048
0.0106167	0.0077135	5.5040703
0.0104823	0.0076158	5.5543358
0.0103479	0.0075182	5.6046013
0.0102135	0.0074205	5.6548668
0.0100791	0.0073229	5.7051323
0.0099447	0.0072253	5.7553977
0.0098103	0.0071276	5.8056632
0.0096760	0.0070300	5.8559287
0.0095416	0.0069324	5.9061942
0.0094072	0.0068347	5.9564597
0.0092728	0.0067371	6.0067252
0.0091384	0.0066394	6.0569906
0.0090040	0.0065418	6.1072561
0.0088696	0.0064442	6.1575216
0.0087352	0.0063465	6.2077871
0.0086008	0.0062489	6.2580526
0.0084665	0.0061512	0.0251327
0.0083321	0.0060536	0.0753982
0.0081977	0.0059560	0.1256637
0.0080633	0.0058583	0.1759292
0.0079289	0.0057607	0.2261947
0.0077945	0.0056630	0.2764602
0.0076601	0.0055654	0.3267256
0.0075257	0.0054678	0.3769911
0.0073914	0.0053701	0.4272566
0.0072570	0.0052725	0.4775221
0.0071226	0.0051749	0.5277876
0.0069882	0.0050772	0.5780530
0.0068538	0.0049796	0.6283185
0.0067194	0.0048819	0.6785840
0.0065850	0.0047843	0.7288495
0.0064506	0.0046867	0.7791150
0.0063162	0.0045890	0.8293805
0.0061819	0.0044914	0.8796459
0.0060475	0.0043937	0.9299114
0.0059131	0.0042961	0.9801769
0.0057787	0.0041985	1.0304424
0.0056443	0.0041008	1.0807079
0.0055099	0.0040032	1.1309734
0.0053755	0.0039055	1.1812388
0.0052411	0.0038079	1.2315043
0.0051068	0.0037103	1.2817698
0.0049724	0.0036126	1.3320353
0.0048380	0.0035150	1.3823008
0.0047036	0.0034174	1.4325663
0.0045692	0.0033197	1.4828317
0.0044348	0.0032221	1.5330972
0.0043004	0.0031244	1.5833627
0.0041660	0.0030268	1.6336282
0.0040316	0.0029292	1.6838937
0.0038973	0.0028315	1.7341591
0.0037629	0.0027339	1.7844246
0.0036285	0.0026362	1.8346901
0.0034941	0.0025386	1.8849556
0.0033597	0.0024410	1.9352211
0.0032253	0.0023433	1.9854866
0.0030909	0.0022457	2.0357520
0.0029565	0.0021481	2.0860175
0.0028222	0.0020504	2.1362830
0.0026878	0.0019528	2.1865485
0.0025534	0.0018551	2.2368140
0.0024190	0.0017575	2.2870795
0.0022846	0.0016599	2.3373449
0.0021502	0.0015622	2.3876104
0.0020158	0.0014646	2.4378759
0.0018814	0.0013669	2.4881414
0.0017470	0.0012693	2.5384069
0.0016127	0.0011717	2.5886723
0.0014783	0.0010740	2.6389378
0.0013439	0.0009764	2.6892033
0.0012095	0.0008787	2.7394688
0.0010751	0.0007811	2.7897343
0.0009407	0.0006835	2.8399998
0.0008063	0.0005858	2.8902652
0.0006719	0.0004882	2.9405307
0.0005376	0.0003906	2.9907962
0.0004032	0.0002929	3.0410617
0.0002688	0.0001953	3.0913272
0.0001344	0.0000976	3.1415927
-0.0001344	-0.0000976	3.1918581
-0.0002688	-0.0001953	3.2421236
-0.0004032	-0.0002929	3.2923891
-0.0005376	-0.0003906	3.3426546
-0.0006719	-0.0004882	3.3929201
-0.0008063	-0.0005858	3.4431855
-0.0009407	-0.0006835	3.4934510
-0.0010751	-0.0007811	3.5437165
-0.0012095	-0.0008787	3.5939820
-0.0013439	-0.0009764	3.6442475
-0.0014783	-0.0010740	3.6945130
-0.0016127	-0.0011717	3.7447784
-0.0017470	-0.0012693	3.7950439
-0.0018814	-0.0013669	3.8453094
-0.0020158	-0.0014646	3.8955749
-0.0021502	-0.0015622	3.9458404
-0.0022846	-0.0016599	3.9961059
-0.0024190	-0.0017575	4.0463713
-0.0025534	-0.0018551	4.0966368
-0.0026878	-0.0019528	4.1469023
-0.0028222	-0.0020504	4.1971678
-0.0029565	-0.0021481	4.2474333
-0.0030909	-0.0022457	4.2976988
-0.0032253	-0.0023433	4.3479642
-0.0033597	-0.0024410	4.3982297
-0.0034941	-0.0025386	4.4484952
-0.0036285	-0.0026362	4.4987607
-0.0037629	-0.0027339	4.5490262
-0.0038973	-0.0028315	4.5992916
-0.0040316	-0.0029292	4.6495571
-0.0041660	-0.0030268	4.6998226
-0.0043004	-0.0031244	4.7500881
-0.0044348	-0.0032221	4.8003536
-0.0045692	-0.0033197	4.8506191
-0.0047036	-0.0034174	4.9008845
-0.0048380	-0.0035150	4.9511500
-0.0049724	-0.0036126	5.0014155
-0.0051068	-0.0037103	5.0516810
-0.0052411	-0.0038079	5.1019465
-0.0053755	-0.0039055	5.1522120
-0.0055099	-0.0040032	5.2024774
-0.0056443	-0.0041008	5.2527429
-0.0057787	-0.0041985	5.3030084
-0.0059131	-0.0042961	5.3532739
-0.0060475	-0.0043937	5.4035394
-0.0061819	-0.0044914	5.4538048
-0.0063162	-0.0045890	5.5040703
-0.0064506	-0.0046867	5.5543358
-0.0065850	-0.0047843	5.6046013
-0.0067194	-0.0048819	5.6548668
-0.0068538	-0.0049796	5.7051323
-0.0069882	-0.0050772	5.7553977
-0.0071226	-0.0051749	5.8056632
-0.0072570	-0.0052725	5.8559287
-0.0073914	-0.0053701	5.9061942
-0.0075257	-0.0054678	5.9564597
-0.0076601	-0.0055654	6.0067252
-0.0077945	-0.0056630	6.0569906
-0.0079289	-0.0057607	6.1072561
-0.0080633	-0.0058583	6.1575216
-0.0081977	-0.0059560	6.2077871
-0.0083321	-0.0060536	6.2580526
-0.0084665	-0.0061512	0.0251327
-0.0086008	-0.0062489	0.0753982
-0.0087352	-0.0063465	0.1256637
-0.0088696	-0.0064442	0.1759292
-0.0090040	-0.0065418	0.2261947
-0.0091384	-0.0066394	0.2764602
-0.0092728	-0.0067371	0.3267256
-0.0094072	-0.0068347	0.3769911
-0.0095416	-0.0069324	0.4272566
-0.0096760	-0.0070300	0.4775221
-0.0098103	-0.0071276	0.5277876
-0.0099447	-0.0072253	0.5780530
-0.0100791	-0.0073229	0.6283185
-0.0102135	-0.0074205	0.6785840
-0.0103479	-0.0075182	0.7288495
-0.0104823	-0.0076158	0.7791150
-0.0106167	-0.0077135	0.8293805
-0.0107511	-0.0078111	0.8796459
-0.0108854	-0.0079087	0.9299114
-0.0110198	-0.0080064	0.9801769
-0.0111542	-0.0081040	1.0304424
-0.0112886	-0.0082017	1.0807079
-0.0114230	-0.0082993	1.1309734
-0.0115574	-0.0083969	1.1812388
-0.0116918	-0.0084946	1.2315043
-0.0118262	-0.0085922	1.2817698
-0.0119606	-0.0086898	1.3320353
-0.0120949	-0.0087875	1.3823008
-0.0122293	-0.0088851	1.4325663
-0.0123637	-0.0089828	1.4828317
-0.0124981	-0.0090804	1.5330972
-0.0126325	-0.0091780	1.5833627
-0.0127669	-0.0092757	1.6336282
-0.0129013	-0.0093733	1.6838937
-0.0130357	-0.0094710	1.7341591
-0.0131700	-0.0095686	1.7844246
-0.0133044	-0.0096662	1.8346901
-0.0134388	-0.0097639	1.8849556
-0.0135732	-0.0098615	1.9352211
-0.0137076	-0.0099592	1.9854866
-0.0138420	-0.0100568	2.0357520
-0.0139764	-0.0101544	2.0860175
-0.0141108	-0.0102521	2.1362830
-0.0142451	-0.0103497	2.1865485
-0.0143795	-0.0104473	2.2368140
-0.0145139	-0.0105450	2.2870795
-0.0146483	-0.0106426	2.3373449
-0.0147827	-0.0107403	2.3876104
-0.0149171	-0.0108379	2.4378759
-0.0150515	-0.0109355	2.4881414
-0.0151859	-0.0110332	2.5384069
-0.0153203	-0.0111308	2.5886723
-0.0154546	-0.0112285	2.6389378
-0.0155890	-0.0113261	2.6892033
-0.0157234	-0.0114237	2.7394688
-0.0158578	-0.0115214	2.7897343
-0.0159922	-0.0116190	2.8399998
-0.0161266	-0.0117166	2.8902652
-0.0162610	-0.0118143	2.9405307
-0.0163954	-0.0119119	2.9907962
-0.0165297	-0.0120096	3.0410617
-0.0166641	-0.0121072	3.0913272
-0.0167985	-0.0122048	3.1415927
-0.0169329	-0.0123025	3.1918581
-0.0170673	-0.0124001	3.2421236
-0.0172017	-0.0124978	3.2923891
-0.0173361	-0.0125954	3.3426546
-0.0174705	-0.0126930	3.3929201
-0.0176049	-0.0127907	3.4431855
-0.0177392	-0.0128883	3.4934510
-0.0178736	-0.0129860	3.5437165
-0.0180080	-0.0130836	3.5939820
-0.0181424	-0.0131812	3.6442475
-0.0182768	-0.0132789	3.6945130
-0.0184112	-0.0133765	3.7447784
-0.0185456	-0.0134741	3.7950439
-0.0186800	-0.0135718	3.8453094
-0.0188143	-0.0136694	3.8955749
-0.0189487	-0.0137671	3.9458404
-0.0190831	-0.0138647	3.9961059
-0.0192175	-0.0139623	4.0463713
-0.0193519	-0.0140600	4.0966368
-0.0194863	-0.0141576	4.1469023
-0.0196207	-0.0142553	4.1971678
-0.0197551	-0.0143529	4.2474333
-0.0198895	-0.0144505	4.2976988
-0.0200238	-0.0145482	4.3479642
-0.0201582	-0.0146458	4.3982297
-0.0202926	-0.0147435	4.4484952
-0.0204270	-0.0148411	4.4987607
-0.0205614	-0.0149387	4.5490262
-0.0206958	-0.0150364	4.5992916
-0.0208302	-0.0151340	4.6495571
-0.0209646	-0.0152316	4.6998226
-0.0210989	-0.0153293	4.7500881
-0.0212333	-0.0154269	4.8003536
-0.0213677	-0.0155246	4.8506191
-0.0215021	-0.0156222	4.9008845
-0.0216365	-0.0157198	4.9511500
-0.0217709	-0.0158175	5.0014155
-0.0219053	-0.0159151	5.0516810
-0.0220397	-0.0160128	5.1019465
-0.0221741	-0.0161104	5.1522120
-0.0223084	-0.0162080	5.2024774
-0.0224428	-0.0163057	5.2527429
-0.0225772	-0.0164033	5.3030084
-0.0227116	-0.0165009	5.3532739
-0.0228460	-0.0165986	5.4035394
-0.0229804	-0.0166962	5.4538048
-0.0231148	-0.0167939	5.5040703
-0.0232492	-0.0168915	5.5543358
-0.0233835	-0.0169891	5.6046013
-0.0235179	-0.0170868	5.6548668
-0.0236523	-0.0171844	5.7051323
-0.0237867	-0.0172821	5.7553977
-0.0239211	-0.0173797	5.8056632
-0.0240555	-0.0174773	5.8559287
-0.0241899	-0.0175750	5.9061942
-0.0243243	-0.0176726	5.9564597
-0.0244587	-0.0177703	6.0067252
-0.0245930	-0.0178679	6.0569906
-0.0247274	-0.0179655	6.1072561
-0.0248618	-0.0180632	6.1575216
-0.0249962	-0.0181608	6.2077871
-0.0251306	-0.0182584	6.2580526
-0.0252650	-0.0183561	0.0251327
-0.0253994	-0.0184537	0.0753982
-0.0255338	-0.0185514	0.1256637
-0.0256681	-0.0186490	0.1759292
-0.0258025	-0.0187466	0.2261947
-0.0259369	-0.0188443	0.2764602
-0.0260713	-0.0189419	0.3267256
-0.0262057	-0.0190396	0.3769911
-0.0263401	-0.0191372	0.4272566
-0.0264745	-0.0192348	0.4775221
-0.0266089	-0.0193325	0.5277876
-0.0267433	-0.0194301	0.5780530
-0.0268776	-0.0195277	0.6283185
-0.0270120	-0.0196254	0.6785840
-0.0271464	-0.0197230	0.7288495
-0.0272808	-0.0198207	0.7791150
-0.0274152	-0.0199183	0.8293805
-0.0275496	-0.0200159	0.8796459
-0.0276840	-0.0201136	0.9299114
-0.0278184	-0.0202112	0.9801769
-0.0279527	-0.0203089	1.0304424
-0.0280871	-0.0204065	1.0807079
-0.0282215	-0.0205041	1.1309734
-0.0283559	-0.0206018	1.1812388
-0.0284903	-0.0206994	1.2315043
-0.0286247	-0.0207971	1.2817698
-0.0287591	-0.0208947	1.3320353
-0.0288935	-0.0209923	1.3823008
-0.0290279	-0.0210900	1.4325663
-0.0291622	-0.0211876	1.4828317
-0.0292966	-0.0212852	1.5330972
-0.0294310	-0.0213829	1.5833627
-0.0295654	-0.0214805	1.6336282
-0.0296998	-0.0215782	1.6838937
-0.0298342	-0.0216758	1.7341591
-0.0299686	-0.0217734	1.7844246
-0.0301030	-0.0218711	1.8346901
-0.0302373	-0.0219687	1.8849556
-0.0303717	-0.0220664	1.9352211
-0.0305061	-0.0221640	1.9854866
-0.0306405	-0.0222616	2.0357520
-0.0307749	-0.0223593	2.0860175
-0.0309093	-0.0224569	2.1362830
-0.0310437	-0.0225546	2.1865485
-0.0311781	-0.0226522	2.2368140
-0.0313125	-0.0227498	2.2870795
-0.0314468	-0.0228475	2.3373449
-0.0315812	-0.0229451	2.3876104
-0.0317156	-0.0230427	2.4378759
-0.0318500	-0.0231404	2.4881414
-0.0319844	-0.0232380	2.5384069
-0.0321188	-0.0233357	2.5886723
-0.0322532	-0.0234333	2.6389378
-0.0323876	-0.0235309	2.6892033
-0.0325219	-0.0236286	2.7394688
-0.0326563	-0.0237262	2.7897343
-0.0327907	-0.0238239	2.8399998
-0.0329251	-0.0239215	2.8902652
-0.0330595	-0.0240191	2.9405307
-0.0331939	-0.0241168	2.9907962
-0.0333283	-0.0242144	3.0410617
-0.0334627	-0.0243120	3.0913272
-0.0335971	-0.0244097	3.1415927
-0.0337314	-0.0245073	3.1918581
-0.0338658	-0.0246050	3.2421236
-0.0340002	-0.0247026	3.2923891
-0.0341346	-0.0248002	3.3426546
-0.0342690	-0.0248979	3.3929201
-0.0344034	-0.0249955	3.4431855
-0.0345378	-0.0250932	3.4934510
-0.0346722	-0.0251908	3.5437165
-0.0348065	-0.0252884	3.5939820
-0.0349409	-0.0253861	3.6442475
-0.0350753	-0.0254837	3.6945130
-0.0352097	-0.0255814	3.7447784
-0.0353441	-0.0256790	3.7950439
-0.0354785	-0.0257766	3.8453094
-0.0356129	-0.0258743	3.8955749
-0.0357473	-0.0259719	3.9458404
-0.0358817	-0.0260695	3.9961059
-0.0360160	-0.0261672	4.0463713
-0.0361504	-0.0262648	4.0966368
-0.0362848	-0.0263625	4.1469023
-0.0364192	-0.0264601	4.1971678
-0.0365536	-0.0265577	4.2474333
-0.0366880	-0.0266554	4.2976988
-0.0368224	-0.0267530	4.3479642
-0.0369568	-0.0268507	4.3982297
-0.0370911	-0.0269483	4.4484952
-0.0372255	-0.0270459	4.4987607
-0.0373599	-0.0271436	4.5490262
-0.0374943	-0.0272412	4.5992916
-0.0376287	-0.0273388	4.6495571
-0.0377631	-0.0274365	4.6998226
-0.0378975	-0.0275341	4.7500881
-0.0380319	-0.0276318	4.8003536
-0.0381663	-0.0277294	4.8506191
-0.0383006	-0.0278270	4.9008845
-0.0384350	-0.0279247	4.9511500
-0.0385694	-0.0280223	5.0014155
-0.0387038	-0.0281200	5.0516810
-0.0388382	-0.0282176	5.1019465
-0.0389726	-0.0283152	5.1522120
-0.0391070	-0.0284129	5.2024774
-0.0392414	-0.0285105	5.2527429
-0.0393757	-0.0286082	5.3030084
-0.0395101	-0.0287058	5.3532739
-0.0396445	-0.0288034	5.4035394
-0.0397789	-0.0289011	5.4538048
-0.0399133	-0.0289987	5.5040703
-0.0400477	-0.0290963	5.5543358
-0.0401821	-0.0291940	5.6046013
-0.0403165	-0.0292916	5.6548668
-0.0404508	-0.0293893	5.7051323
-0.0404508	-0.0293893	5.7553977
-0.0404508	-0.0293893	5.8056632
-0.0404508	-0.0293893	5.8559287
-0.0404508	-0.0293893	5.9061942
-0.0404508	-0.0293893	5.9564597
-0.0404508	-0.0293893	6.0067252
-0.0404508	-0.0293893	6.0569906
-0.0404508	-0.0293893	6.1072561
-0.0404508	-0.0293893	6.1575216
-0.0404508	-0.0293893	6.2077871
-0.0404508	-0.0293893	6.2580526
-0.0404508	-0.0293893	0.0251327
-0.0404508	-0.0293893	0.0753982
-0.0404508	-0.0293893	0.1256637
-0.0404508	-0.0293893	0.1759292
-0.0404508	-0.0293893	0.2261947
-0.0404508	-0.0293893	0.2764602
-0.0404508	-0.0293893	0.3267256
-0.0404508	-0.0293893	0.3769911
-0.0404508	-0.0293893	0.4272566
-0.0404508	-0.0293893	0.4775221
-0.0404508	-0.0293893	0.5277876
-0.0404508	-0.0293893	0.5780530
-0.0404508	-0.0293893	0.6283185
-0.0404508	-0.0293893	0.6785840
-0.0404508	-0.0293893	0.7288495
-0.0404508	-0.0293893	0.7791150
-0.0404508	-0.0293893	0.8293805
-0.0404508	-0.0293893	0.8796459
-0.0404508	-0.0293893	0.9299114
-0.0404508	-0.0293893	0.9801769
-0.0404508	-0.0293893	1.0304424
-0.0404508	-0.0293893	1.0807079
-0.0404508	-0.0293893	1.1309734
-0.0404508	-0.0293893	1.1812388
-0.0404508	-0.0293893	1.2315043
-0.0404508	-0.0293893	1.2817698
-0.0404508	-0.0293893	1.3320353
-0.0404508	-0.0293893	1.3823008
-0.0404508	-0.0293893	1.4325663
-0.0404508	-0.0293893	1.4828317
-0.0404508	-0.0293893	1.5330972
-0.0404508	-0.0293893	1.5833627
-0.0404508	-0.0293893	1.6336282
-0.0404508	-0.0293893	1.6838937
-0.0404508	-0.0293893	1.7341591
-0.0404508	-0.0293893	1.7844246
-0.0404508	-0.0293893	1.8346901
-0.0404508	-0.0293893	1.8849556
-0.0404508	-0.0293893	1.9352211
-0.0404508	-0.0293893	1.9854866
-0.0404508	-0.0293893	2.0357520
-0.0404508	-0.0293893	2.0860175
-0.0404508	-0.0293893	2.1362830
-0.0404508	-0.0293893	2.1865485
-0.0404508	-0.0293893	2.2368140
-0.0404508	-0.0293893	2.2870795
-0.0404508	-0.0293893	2.3373449
-0.0404508	-0.0293893	2.3876104
-0.0404508	-0.0293893	2.4378759
-0.0404508	-0.0293893	2.4881414
-0.0404508	-0.0293893	2.5384069
-0.0404508	-0.0293893	2.5886723
-0.0404508	-0.0293893	2.6389378
-0.0404508	-0.0293893	2.6892033
-0.0404508	-0.0293893	2.7394688
-0.0404508	-0.0293893	2.7897343
-0.0404508	-0.0293893	2.8399998
-0.0404508	-0.0293893	2.8902652
-0.0404508	-0.0293893	2.9405307
-0.0404508	-0.0293893	2.9907962
-0.0404508	-0.0293893	3.0410617
-0.0404508	-0.0293893	3.0913272
-0.0404508	-0.0293893	3.1415927
-0.0404508	-0.0293893	3.1918581
-0.0404508	-0.0293893	3.2421236
-0.0404508	-0.0293893	3.2923891
-0.0404508	-0.0293893	3.3426546
-0.0404508	-0.0293893	3.3929201
-0.0404508	-0.0293893	3.4431855
-0.0404508	-0.0293893	3.4934510
-0.0404508	-0.0293893	3.5437165
-0.0404508	-0.0293893	3.5939820
-0.0404508	-0.0293893	3.6442475
-0.0404508	-0.0293893	3.6945130
-0.0404508	-0.0293893	3.7447784
-0.0404508	-0.0293893	3.7950439
-0.0404508	-0.0293893	3.8453094
-0.0404508	-0.0293893	3.8955749
-0.0404508	-0.0293893	3.9458404
-0.0404508	-0.0293893	3.9961059
-0.0404508	-0.0293893	4.0463713
-0.0404508	-0.0293893	4.0966368
-0.0404508	-0.0293893	4.1469023
-0.0404508	-0.0293893	4.1971678
-0.0404508	-0.0293893	4.2474333
-0.0404508	-0.0293893	4.2976988
-0.0404508	-0.0293893	4.3479642
-0.0404508	-0.0293893	4.3982297
-0.0404508	-0.0293893	4.4484952
-0.0404508	-0.0293893	4.4987607
-0.0404508	-0.0293893	4.5490262
-0.0404508	-0.0293893	4.5992916
-0.0404508	-0.0293893	4.6495571
-0.0404508	-0.0293893	4.6998226
-0.0404508	-0.0293893	4.7500881
-0.0404508	-0.0293893	4.8003536
-0.0404508	-0.0293893	4.8506191
-0.0404508	-0.0293893	4.9008845
-0.0404508	-0.0293893	4.9511500
-0.0404508	-0.0293893	5.0014155
-0.0404508	-0.0293893	5.0516810
-0.0404508	-0.0293893	5.1019465
-0.0404508	-0.0293893	5.1522120
-0.0404508	-0.0293893	5.2024774
-0.0404508	-0.0293893	5.2527429
-0.0404508	-0.0293893	5.3030084
-0.0404508	-0.0293893	5.3532739
-0.0404508	-0.0293893	5.4035394
-0.0404508	-0.0293893	5.4538048
-0.0404508	-0.0293893	5.5040703
-0.0404508	-0.0293893	5.5543358
-0.0404508	-0.0293893	5.6046013
-0.0404508	-0.0293893	5.6548668
-0.0404508	-0.0293893	5.7051323
-0.0404508	-0.0293893	5.7553977
-0.0404508	-0.0293893	5.8056632
-0.0404508	-0.0293893	5.8559287
-0.0404508	-0.0293893	5.9061942
-0.0404508	-0.0293893	5.9564597
-0.0404508	-0.0293893	6.0067252
-0.0404508	-0.0293893	6.0569906
-0.0404508	-0.0293893	6.1072561
-0.0404508	-0.0293893	6.1575216
-0.0404508	-0.0293893	6.2077871
-0.0404508	-0.0293893	6.2580526
-0.0404508	-0.0293893	0.0251327
-0.0404508	-0.0293893	0.0753982
-0.0404508	-0.0293893	0.1256637
-0.0404508	-0.0293893	0.1759292
-0.0404508	-0.0293893	0.2261947
-0.0404508	-0.0293893	0.2764602
-0.0404508	-0.0293893	0.3267256
-0.0404508	-0.0293893	0.3769911
-0.0404508	-0.0293893	0.4272566
-0.0404508	-0.0293893	0.4775221
-0.0404508	-0.0293893	0.5277876
-0.0404508	-0.0293893	0.5780530
-0.0404508	-0.0293893	0.6283185
-0.0404508	-0.0293893	0.6785840
-0.0404508	-0.0293893	0.7288495
-0.0404508	-0.0293893	0.7791150
-0.0404508	-0.0293893	0.8293805
-0.0404508	-0.0293893	0.8796459
-0.0404508	-0.0293893	0.9299114
-0.0404508	-0.0293893	0.9801769
-0.0404508	-0.0293893	1.0304424
-0.0404508	-0.0293893	1.0807079
-0.0404508	-0.0293893	1.1309734
-0.0404508	-0.0293893	1.1812388
-0.0404508	-0.0293893	1.2315043
-0.0404508	-0.0293893	1.2817698
-0.0404508	-0.0293893	1.3320353
-0.0404508	-0.0293893	1.3823008
-0.0404508	-0.0293893	1.4325663
-0.0404508	-0.0293893	1.4828317
-0.0404508	-0.0293893	1.5330972
-0.0404508	-0.0293893	1.5833627
-0.0404508	-0.0293893	1.6336282
-0.0404508	-0.0293893	1.6838937
-0.0404508	-0.0293893	1.7341591
-0.0404508	-0.0293893	1.7844246
-0.0404508	-0.0293893	1.8346901
-0.0404508	-0.0293893	1.8849556
-0.0404508	-0.0293893	1.9352211
-0.0404508	-0.0293893	1.9854866
-0.0404508	-0.0293893	2.0357520
-0.0404508	-0.0293893	2.0860175
-0.0404508	-0.0293893	2.1362830
-0.0404508	-0.0293893	2.1865485
-0.0404508	-0.0293893	2.2368140
-0.0404508	-0.0293893	2.2870795
-0.0404508	-0.0293893	2.3373449
-0.0404508	-0.0293893	2.3876104
-0.0404508	-0.0293893	2.4378759
-0.0404508	-0.0293893	2.4881414
-0.0404508	-0.0293893	2.5384069
-0.0404508	-0.0293893	2.5886723
-0.0404508	-0.0293893	2.6389378
-0.0404508	-0.0293893	2.6892033
-0.0404508	-0.0293893	2.7394688
-0.0404508	-0.0293893	2.7897343
-0.0404508	-0.0293893	2.8399998
-0.0404508	-0.0293893	2.8902652
-0.0404508	-0.0293893	2.9405307
-0.0404508	-0.0293893	2.9907962
-0.0404508	-0.0293893	3.0410617
-0.0404508	-0.0293893	3.0913272
-0.0404508	-0.0293893	3.1415927
[truncated: 1,000 more rows]
